# Supplementary material for: Transcriptional Regulation of CCL2 by PARP1 Is a Driver for Invasiveness in Breast Cancer
Source: Cancers (Basel). 2020 May 21;12(5):1317. doi: 10.3390/cancers12051317 (PMC7281677; doi:10.3390/cancers12051317)
Supplement: Supplementary file 1 [file cancers-12-01317-s001.zip]

Archive with 2 entries (2 files):
- cancers-789140-Supplementary materials-figures.pdf
- TableS1_Genelist-rhCCL2-treatment-PJ34-treatment-shPARP1-Absolute-Log2FC-1.5.xlsx
