# Supplementary material for: Transcriptional Regulation of CCL2 by PARP1 Is a Driver for Invasiveness in Breast Cancer
Source: Cancers (Basel). 2020 May 21;12(5):1317. doi: 10.3390/cancers12051317 (PMC7281677; doi:10.3390/cancers12051317)
Supplement: Supplementary file 1 [file cancers-12-01317-s001.zip › TableS1_Genelist-rhCCL2-treatment-PJ34-treatment-shPARP1-Absolute-Log2FC-1.5.xlsx]

## Sheet: rhCCL2 Treatment MB-231
rhCCL2 Treatment MB-231
Name	Max group mean	Log₂ fold change	Fold change	P-value	FDR p-value
RP11-34P13.14	2.07221	-3.00294	-8.01634	0.00458982	0.098356
MTND1P23	9.0279	1.57925	2.98814	7.84511e-07	6.77482e-05
RP11-54O7.14	6.48467	-3.42559	-10.745	5.69992e-08	6.58603e-06
TNFRSF9	1.8971	-2.4399	-5.42604	2.37741e-11	5.4504e-09
RNU1-4	22.3394	-1.99756	-3.99324	1.2348e-08	1.68251e-06
RNU1-2	27.4947	-2.23567	-4.70982	4.8113e-11	1.04106e-08
RP5-1126H10.2	0.243891	1.95731	3.88337	0.00421172	0.0920983
RP4-657E11.10	1.65567	2.02406	4.06728	0.00294273	0.0696847
LDLRAD2	0.196144	-2.43647	-5.41317	0.00194614	0.050669
RP5-886K2.3	1.17687	-2.96726	-7.82048	1.95298e-05	0.00112605
SESN2	18.18	-2.05137	-4.145	0	0
ZC3H12A	13.1213	-3.00608	-8.0338	0	0
POU3F1	0.404819	1.74522	3.35246	0.0015598	0.0425069
TCTEX1D4	1.14176	-2.1676	-4.49276	0.000188295	0.00768789
PDZK1IP1	2.64574	-2.48549	-5.60025	2.35102e-10	4.5887e-08
RAB3B	0.12068	-1.57666	-2.98278	0.00116502	0.0334361
RP11-24J23.2	0.234119	2.21404	4.63974	0.00244358	0.0603044
GNG12-AS1	0.216651	2.78253	6.88058	0.0019	0.0497211
CTH	12.8564	-1.84034	-3.58093	0	0
RP11-131L23.1	0.537909	2.77337	6.83703	9.09107e-05	0.00422881
RP5-1033H22.2	0.970571	2.28545	4.87515	7.41364e-06	0.000481245
SLC16A1	0.202457	-1.70221	-3.25398	0.00162297	0.0441034
SLC22A15	1.03845	-1.89875	-3.7289	3.74254e-11	8.25259e-09
RP11-640M9.1	0.552612	-1.99771	-3.99365	2.57254e-07	2.51053e-05
AL590452.1	0.499401	3.23269	9.40017	0.000237619	0.00923819
GPR89B	2.32157	-1.66017	-3.16053	2.22045e-16	9.50236e-14
HIST2H2AA3	1.22971	-1.73084	-3.31922	0.00218675	0.0553615
HRNR	1.25228	1.79583	3.47216	0	0
FLG2	0.0995986	2.65713	6.30778	0.000764316	0.0238815
THBS3	1.2286	-1.67694	-3.1975	5.81714e-10	1.0215e-07
MSTO2P	5.82911	-1.50205	-2.83244	1.11022e-16	4.93392e-14
RP11-336K24.12	0.440957	-1.97557	-3.93283	0.00312532	0.0728354
HSPA6	1.3846	-5.44716	-43.6274	8.41958e-08	9.24762e-06
TNFSF18	0.561395	-3.1925	-9.14195	0.000256525	0.00982121
NCF2	2.28594	-1.86975	-3.6547	1.13176e-12	2.98856e-10
MIR181A1HG	0.996876	2.20194	4.60099	3.22109e-08	4.01927e-06
PPFIA4	0.660494	-2.16037	-4.47029	4.65183e-14	1.5014e-11
IL24	11.2678	-1.79155	-3.46188	0	0
ATF3	9.68911	-1.6682	-3.17819	0	0
WNT9A	3.39285	1.64396	3.12523	0	0
ENO1P1	0.575687	2.78253	6.88058	0.0019	0.0497211
EFR3B	0.127303	2.59333	6.0349	0.00106066	0.0311211
ASB3	0.726044	3.24394	9.47377	3.08635e-06	0.000224287
REEP1	0.289317	1.64249	3.12205	0.000621158	0.0201897
RNF103-CHMP3	0.841204	3.53105	11.5598	5.04246e-05	0.00252442
RP11-1399P15.1	4.09737	3.36739	10.3202	1.27092e-07	1.335e-05
AC092168.2	0.991891	4.17144	18.0189	0.00303077	0.0710841
RP11-803D5.4	1.30397	4.32252	20.0082	0.00206395	0.053043
AC017002.1	2.2965	2.296	4.91093	1.55893e-05	0.000926583
AC017002.2	3.22899	2.24737	4.74816	1.19776e-07	1.26969e-05
IL1A	2.23904	-2.43731	-5.41631	3.32889e-12	8.62422e-10
IL1B	0.477893	-1.74845	-3.35997	0.000707306	0.0224523
RP11-395A13.2	2.40442	-1.78229	-3.43971	0.000540735	0.0180996
KYNU	1.11305	-2.33072	-5.03056	2.0836e-08	2.70507e-06
DPP4	0.457135	-1.75415	-3.37329	4.21143e-05	0.00216851
MPP4	0.301605	2.5915	6.02724	2.39012e-05	0.00134682
AC007038.7	0.395283	2.02406	4.06728	0.00294273	0.0696847
TNS1	0.207749	1.77148	3.41404	1.07732e-06	8.91688e-05
GPR35	0.313731	-2.02778	-4.07777	0.00234597	0.0584449
AC093642.5	0.774826	-1.91829	-3.77975	0.000317872	0.0116674
EAF1-AS1	0.31988	3.48541	11.1999	6.44817e-05	0.00315169
RN7SL4P	5.91311	2.16023	4.46986	2.61846e-05	0.00145738
RP11-627J17.1	3.75672	2.20291	4.60407	0.000442297	0.0152919
ITIH4	0.206386	-1.64374	-3.12474	0.00382438	0.0852744
RP11-129B22.1	0.103255	3.1775	9.04735	0.00275833	0.0664819
GPR15	1.68681	2.05646	4.15965	1.01584e-05	0.000635153
NFKBIZ	9.83052	-2.14498	-4.42287	0	0
STXBP5L	0.0641575	3.25942	9.57595	0.00207123	0.0531939
RP11-379B18.5	0.235293	1.80046	3.4833	0.00302286	0.0710841
IL20RB	0.313387	-2.2531	-4.76706	0.00451856	0.0972255
GPR87	0.614277	1.80046	3.4833	0.00302286	0.0710841
TNFSF10	13.5818	-1.63907	-3.11464	0	0
LAMP3	0.72006	-2.77541	-6.84671	5.98207e-08	6.87082e-06
RP11-443P15.2	0.644161	-1.94052	-3.83843	0.000142979	0.00614394
AC022498.1	0.871039	4.17303	18.0388	1.13958e-06	9.32535e-05
CLDN1	1.47142	-3.89635	-14.8908	1.18794e-14	4.0371e-12
MUC4	1.68602	1.75054	3.36484	0	0
TNK2-AS1	0.377007	2.85609	7.24052	0.00138224	0.0386527
TM4SF19_2	2.43397	-1.94852	-3.85978	4.82953e-10	8.7466e-08
IL8	44.259	-3.53747	-11.6114	0	0
CXCL1	17.0701	-4.30769	-19.8036	0	0
CXCL3	3.55609	-3.45511	-10.9671	0	0
CXCL2	18.788	-3.91203	-15.0535	0	0
PARM1	0.692794	-3.26901	-9.63984	6.14688e-10	1.06965e-07
CFI	0.245583	-2.23315	-4.70159	0.00182993	0.048345
TNIP3	0.32722	-2.9197	-7.56688	0.000153298	0.00645516
SLC7A11	16.4432	-2.0554	-4.15658	0	0
PLEKHG4B	0.203979	1.56085	2.95028	5.29531e-05	0.00263276
RP11-1084J3.4	0.30002	2.04603	4.12969	0.0012392	0.0352151
RP11-1023L17.2	0.450229	1.8203	3.53154	0.000196397	0.00795124
ANXA2R	0.548263	1.94223	3.84299	0.000652561	0.0209721
RP11-631M6.3	1.27021	2.78253	6.88058	0.0019	0.0497211
RPL3P6	0.984476	3.99269	15.9191	0.000117041	0.00516957
RP11-848G14.5	0.313574	4.24895	19.0135	0.00249222	0.0612694
RP11-497H16.7	0.608402	4.08952	17.0242	0.00371421	0.0833649
RP11-589F5.3	0.583258	3.31504	9.95234	2.07938e-07	2.08926e-05
CTC-487M23.8	1.31253	-4.5287	-23.0821	1.01486e-07	1.09797e-05
FBN2	0.0961042	-3.36176	-10.2799	0.000109871	0.00491299
CTC-432M15.3	0.25339	2.19439	4.57697	4.05925e-05	0.00210705
CSF2	25.6896	-2.85209	-7.22044	0	0
LRRTM2	0.317638	2.9573	7.76667	9.50509e-07	7.96109e-05
PCDHGA5	0.532299	2.11877	4.34324	1.36249e-06	0.000110245
PCDHGA6	0.65207	1.95585	3.87945	4.93481e-07	4.56889e-05
PCDHGA7	0.283136	1.62237	3.07881	0.00159977	0.0435344
AC012613.2	0.287633	2.0321	4.09	0.00033207	0.0120658
MIR146A	2.75574	-3.30859	-9.90799	0	0
DUSP1	23.7642	-1.87966	-3.67988	0	0
SQSTM1	90.2797	-1.50267	-2.83366	0	0
AC008443.1	1.13698	-2.71545	-6.56797	1.64207e-06	0.000129956
F13A1	0.286429	1.66529	3.17178	0.00115084	0.0330949
EEF1E1-BLOC1S5	1.59482	2.10951	4.31544	0.000381927	0.0135785
ERVFRD-1	0.316863	3.78709	13.8047	0.000276897	0.0104694
RN7SL128P	4.89053	1.71099	3.27386	0.000518143	0.01745
CMAHP	0.203486	-2.12269	-4.35504	0.00323038	0.074891
HIST1H2BB	3.48351	1.60513	3.04223	0.000855237	0.026212
HIST1H2AI	2.23222	2.25163	4.7622	0.000315703	0.01162
HIST1H3H	2.17181	1.85678	3.62199	0.0021304	0.0542918
TRIM39-RPP21	1.1997	-3.24872	-9.50522	2.08388e-05	0.00119244
RANP1	1.15314	2.38302	5.21627	0.00294308	0.0696847
LTB	1.14748	-4.39259	-21.0039	1.90028e-05	0.00109894
CFB_1	2.81424	-1.78681	-3.4505	0	0
CFB_2	9.05277	-2.8937	-7.43173	0	0
C4B	0.415839	-2.62187	-6.15548	3.5863e-08	4.38964e-06
COL11A2	0.198612	-3.03791	-8.21299	7.67087e-05	0.00365651
RP11-7K24.3	0.679463	-1.51761	-2.86316	0.00264594	0.064418
RP5-1112D6.8	0.357104	1.8626	3.63664	0.000223182	0.00878371
RP1-131F15.2	0.763249	2.54079	5.81909	3.764e-06	0.000266047
TNFAIP3	3.70299	-2.31446	-4.9742	0	0
SOD2	9.23876	-2.02811	-4.0787	0	0
AC110781.3	0.14099	3.1775	9.04735	0.00275833	0.0664819
AGR2	4.65573	-3.37596	-10.3816	0	0
DNAH11	0.348046	-1.57293	-2.97509	3.02038e-09	4.67819e-07
IL6	25.1829	-2.51715	-5.72448	0	0
SUN3	2.15052	-1.67843	-3.20079	2.02211e-07	2.03525e-05
EGFR-AS1	0.295694	2.21404	4.63974	0.00244358	0.0603044
PMS2P4	0.833677	1.64608	3.12982	0.00307822	0.0719992
FGL2	0.194723	2.52658	5.76202	0.00148101	0.0408022
ASNS	26.5531	-2.50853	-5.69038	0	0
BHLHA15	3.88474	-2.57446	-5.9565	2.28605e-08	2.92843e-06
GS1-259H13.10	1.26741	-1.77789	-3.42924	0.000939113	0.02817
CTB-152G17.6	0.447963	1.60946	3.05137	0.00261365	0.0637392
DNAJB9	18.216	-2.0179	-4.04995	0	0
LSMEM1	0.448499	-2.52136	-5.74122	0.000360635	0.012941
LRRC4	0.518842	2.30399	4.93823	2.63834e-06	0.000194917
KCP	0.291941	-3.89622	-14.8895	2.21557e-07	2.21071e-05
AC016831.7	0.660135	2.31812	4.98682	0.000517938	0.01745
RP11-138A9.1	1.0283	1.77877	3.43135	4.76381e-05	0.00240183
JHDM1D	0.922715	-1.50626	-2.84074	7.63756e-12	1.89375e-09
RP5-894A10.6	1.70855	1.58029	2.9903	0.000739275	0.0232626
ETF1P2	0.797182	2.34439	5.07846	0.000162408	0.00678437
AC091171.1	1.16434	-2.55374	-5.87156	2.46395e-05	0.00138204
CEBPD	9.1708	-1.5803	-2.99033	0	0
C8orf44-SGK3	0.308389	-2.89433	-7.43499	0.00102934	0.0303873
EYA1	0.279786	1.67264	3.18797	0.000716581	0.0226844
RP11-463D19.2	1.04412	-2.31685	-4.98243	0.00339723	0.0776684
ATP6V0D2	2.43433	-2.71413	-6.56197	0	0
RP11-10N23.2	0.925694	2.59333	6.0349	0.00106066	0.0311211
KM-PA-2	7.0633	1.76182	3.39126	0	0
RP11-125B21.2	0.176178	-2.65467	-6.29702	0.00285339	0.0681763
LURAP1L	3.17246	-2.27799	-4.85002	2.77556e-15	1.04125e-12
CA9	1.37113	-1.67223	-3.18708	6.95692e-05	0.00337466
AL353791.1	0.447326	1.59203	3.01473	0.000469127	0.0161039
RP11-381O7.6	1.41328	1.86999	3.6553	0.00356266	0.0805894
FAM27B	2.18076	5.08463	33.9333	0.000248504	0.00958805
RP11-460N11.2	1.55628	1.65869	3.15729	1.14742e-09	1.90489e-07
MAMDC2-AS1	0.119993	2.59333	6.0349	0.00106066	0.0311211
PSAT1	52.5354	-1.51781	-2.86355	0	0
NUTM2G	0.434957	1.88882	3.70332	0.000103217	0.00468064
RALGAPA1P	0.424774	1.84101	3.5826	3.99883e-06	0.00028071
C9orf84	0.445773	-2.01669	-4.04655	1.76796e-06	0.000138589
TNFSF15	1.23245	-2.4081	-5.30777	0	0
GSN-AS1	0.431353	2.05646	4.15965	1.01584e-05	0.000635153
HSPA5	562.649	-1.73954	-3.33928	0	0
PIP5KL1	2.09826	-1.81647	-3.52219	1.03906e-12	2.76634e-10
LCN2	2.4661	-4.3848	-20.8908	4.81837e-13	1.3193e-10
ASS1	1.7094	-1.86227	-3.63579	1.5616e-10	3.13257e-08
LRRC26	2.25493	2.80795	7.00289	1.59845e-08	2.1081e-06
PRR26	0.188028	3.05664	8.32035	0.000556233	0.0184898
AKR1C2	0.144707	-2.43647	-5.41317	0.00194614	0.050669
PROSER2-AS1	0.459282	1.60513	3.04223	0.000855237	0.026212
NEBL	0.600907	-2.05007	-4.14125	4.44089e-16	1.80679e-13
RP11-192P3.5	0.244246	2.62309	6.16069	0.00367758	0.0827677
NAMPTL	42.1778	-1.82879	-3.55239	0	0
HSD17B7P2	0.809339	-2.24805	-4.75042	0.000250767	0.00965193
ZNF33B_2	0.247749	1.55415	2.93661	7.77156e-16	3.09646e-13
RHEBP1	2.66107	-3.18181	-9.07447	3.18132e-05	0.0017145
ANXA8L2	2.56592	-1.74182	-3.34457	3.49278e-10	6.55157e-08
ANXA8	2.66397	-1.74545	-3.353	0	0
ZNF488	1.16521	1.84636	3.59593	5.78833e-11	1.23398e-08
RP11-592B15.3	0.597426	-1.85968	-3.62928	0.00304285	0.0713162
HKDC1	6.76257	-1.97799	-3.93944	0	0
RP11-574K11.31	0.278433	2.7008	6.50163	9.57157e-06	0.00060303
ACTA2-AS1	0.435615	1.74522	3.35246	0.0015598	0.0425069
ARHGAP19-SLIT1	0.116169	3.2869	9.76011	0.000181115	0.00745068
FAM196A	0.251258	1.79596	3.47247	0.00182099	0.0481924
RP11-108K14.8	0.724304	-2.26378	-4.80247	0.000581431	0.0191303
ANO9	0.329176	-1.67698	-3.19758	0.000145179	0.00621287
MIR210HG	1.76062	-1.87241	-3.66143	7.49222e-09	1.07674e-06
CSNK2A3	1.08821	1.8626	3.63664	0.000223182	0.00878371
SAA2	6.72281	-2.18079	-4.53402	0	0
SAA1	39.6943	-2.06912	-4.19632	0	0
RP1-68D18.4	1.81734	1.74372	3.34897	0.00257074	0.0628254
ZFP91-CNTF	1.22601	5.31128	39.7059	1.73068e-07	1.77912e-05
SLC3A2	66.7904	-1.69412	-3.23579	0	0
FLRT1	0.170087	3.1775	9.04735	0.00275833	0.0664819
AP001266.1	0.683258	-1.91829	-3.77975	0.000317872	0.0116674
SNX32	0.195412	-2.2531	-4.76706	0.00451856	0.0972255
RP11-7I15.3	4.41628	-2.15733	-4.46087	2.64168e-07	2.565e-05
MMP1	2.02067	-1.78423	-3.44434	2.66129e-08	3.36435e-06
NNMT	8.87024	-1.53341	-2.89469	0	0
PVRL1	5.0228	1.51258	2.85319	0	0
TRIM29	0.28615	-2.10618	-4.3055	5.36128e-07	4.90091e-05
RP11-677M14.6	2.2812	2.20758	4.619	0.00102581	0.0303182
C11orf44	0.345312	1.65658	3.15269	0.00187024	0.0491581
C1S	0.264661	-1.70182	-3.25312	0.000408388	0.014334
KLRK1	0.232525	-3.99956	-15.9951	0.00466796	0.0996312
TAS2R30	0.374727	3.09064	8.51876	0.00370863	0.0832719
RP11-282K24.3	0.190552	2.26391	4.80291	0.000727479	0.0229539
RND1	0.547756	-2.79093	-6.92077	0.000315778	0.01162
RP3-405J10.3	0.611978	1.5014	2.83118	3.08022e-05	0.0016725
PHC1P1	0.36514	1.78937	3.45665	0.00068683	0.0218744
RP11-762I7.5	1.3721	2.71552	6.5683	5.20005e-10	9.24378e-08
DDIT3	28.3495	-1.74856	-3.36024	0	0
RP11-366L20.2	2.69165	2.27036	4.82442	0	0
PTPRB	0.797438	-1.54784	-2.92379	4.68514e-14	1.50375e-11
RP11-818F20.5	3.0152	-1.91694	-3.77622	3.12927e-05	0.00169435
TCP11L2	1.6706	-1.97579	-3.93345	0	0
RP11-478C19.2	1.3365	1.70222	3.25401	0.0013386	0.0376102
RP11-83B20.1	0.523928	2.62309	6.16069	0.00367758	0.0827677
STARD13-AS	0.275974	1.93109	3.81343	0.00249899	0.0613576
RNASE4	2.74587	-2.27235	-4.8311	1.58096e-13	4.56683e-11
ANG	0.985386	-1.55401	-2.93632	0.00202683	0.0524153
SALL2	0.272485	1.67264	3.18797	0.000716581	0.0226844
RNU1-27P	23.6282	-1.74546	-3.35301	5.68944e-08	6.58603e-06
KIAA0391_2	1.41568	-1.81376	-3.51558	1.29915e-10	2.64281e-08
LINC00639	0.18706	2.08786	4.25118	0.00206334	0.053043
RN7SL1	2656.54	2.10512	4.30233	0	0
RN7SL3	3.59185	2.31812	4.98682	0.000517938	0.01745
RN7SL2	2513.49	1.5437	2.91542	0	0
CHURC1-FNTB	0.933292	-1.89771	-3.72621	6.63625e-05	0.00323268
YBX1P1	1.10086	-1.90837	-3.75385	0.00228724	0.0574271
RP5-1021I20.4	0.514827	-1.66655	-3.17455	0.000241045	0.00935251
JDP2	1.35599	-1.87291	-3.6627	5.66214e-15	2.03179e-12
CRIP2	1.51006	-1.61082	-3.05425	1.98522e-11	4.60612e-09
RP11-680F8.1	3.58134	1.55691	2.94223	7.20535e-14	2.1681e-11
SCG5	1.91244	-1.67306	-3.18891	4.33899e-08	5.17927e-06
HNRNPLP2	0.855638	2.2423	4.73151	0.000140225	0.00605022
CHAC1	10.5116	-1.83475	-3.56709	0	0
RP11-109D20.2	2.59692	2.37037	5.17073	0.000370209	0.0132516
C15orf48	18.5289	-1.54766	-2.92343	0	0
RORA	0.136501	-2.05415	-4.153	6.94673e-06	0.000452972
NOX5	0.423178	1.7135	3.27956	2.71566e-10	5.24721e-08
RP11-106M3.2	0.234858	1.85678	3.62199	0.0021304	0.0542918
GOLGA6L9_1	0.326532	2.73162	6.64199	2.90033e-05	0.0015943
RPS17	12.5418	2.12542	4.36329	0	0
DNM1P51	0.139247	3.48541	11.1999	6.44817e-05	0.00315169
RP11-326A19.5	2.56409	1.62511	3.08465	0.000343679	0.0124296
GPRC5B	0.685496	-1.94929	-3.86184	2.70715e-09	4.25e-07
RP11-435I10.3	1.30092	-2.72412	-6.60757	0.000101749	0.00462498
NUPR1	8.12449	-4.21101	-18.52	0	0
CDC37P1	1.11239	2.10024	4.28782	0.000876353	0.0267174
SNX29P2_2	0.0607011	1.8951	3.71948	0.000917283	0.0276452
NPIPB11	0.27966	-2.33575	-5.04813	0.00105079	0.0309258
SLX1B	0.400638	-3.00072	-8.00398	0.000636674	0.0205834
AC007347.1	1.82398	1.60586	3.04377	3.00684e-05	0.00163573
CX3CL1	0.653561	-1.61702	-3.0674	1.94899e-07	1.98059e-05
TPPP3	0.309486	-2.31685	-4.98243	0.00339723	0.0776684
RP11-96D1.10	0.313781	2.71823	6.58066	0.000554088	0.0184397
CDH15	0.159848	-3.14637	-8.85425	0.00284889	0.0681247
SLC22A31	0.48989	-2.83514	-7.13614	0.000247308	0.0095569
AC137934.1	0.435597	-1.51761	-2.86316	0.00264594	0.064418
C17orf107	0.434142	-3.18181	-9.07447	3.18132e-05	0.0017145
RP11-104H15.10	0.19666	-3.14689	-8.85746	0.000320027	0.0117315
TVP23C-CDRT4	2.51625	-4.78382	-27.5469	0	0
FAM106A	0.866075	1.56304	2.95477	0.000231282	0.0090283
RP11-815I9.4	0.403589	-4.06949	-16.7896	0.00395045	0.0874777
SGK494	1.19027	1.94467	3.84949	9.37628e-07	7.88495e-05
SLFN5	2.88162	-1.52364	-2.87516	0	0
TBC1D3	1.14057	-1.82349	-3.53937	4.52893e-12	1.15264e-09
CSF3	1.19012	-2.45865	-5.49701	2.84271e-07	2.74176e-05
KRT34	1.93138	-2.49506	-5.63752	9.71253e-09	1.36195e-06
CTD-2132N18.3	2.40922	-2.58716	-6.00915	5.6374e-08	6.56632e-06
ANKFN1	0.152654	-1.90837	-3.75385	0.00228724	0.0574271
HID1	4.58254	-2.09624	-4.27594	0	0
CDK3	1.1723	-2.02295	-4.06413	1.85213e-05	0.00107217
DDC8	0.716286	2.22012	4.65932	6.6612e-06	0.000437813
C1QTNF1	0.471733	-2.83068	-7.11408	5.23957e-07	4.81475e-05
ROCK1P1	0.346282	-2.17897	-4.52832	0.00242721	0.0599773
LAMA1	0.0887791	-2.13209	-4.38353	0.000246178	0.0095261
MIR133A1	0.16252	4.17144	18.0189	0.00303077	0.0710841
AC005523.2	1.05525	-2.31265	-4.96795	7.65515e-10	1.31235e-07
C3	0.562591	-3.69444	-12.946	3.14526e-13	8.69432e-11
ICAM1	42.1761	-2.39244	-5.25043	0	0
UNC13A	0.0769967	-4.31957	-19.9673	0.00213134	0.0542918
PIK3R2_2	3.67288	2.00761	4.02117	0	0
GDF15	27.6318	-3.40377	-10.5837	0	0
MEF2B	0.73714	-1.74437	-3.35047	0.000112466	0.00500286
CTD-2538C1.2	1.11297	3.09064	8.51876	0.00370863	0.0832719
LIPE-AS1	0.37672	-2.13385	-4.38886	0.000109703	0.00490927
PSG3	0.252636	-2.83804	-7.1505	0.00131809	0.0370922
PSG8	0.378976	-1.81535	-3.51946	0.000413699	0.0145028
PSG7	0.34544	-1.67154	-3.18554	0.000530532	0.0177993
PSG9	1.15843	-1.91259	-3.76485	9.38616e-12	2.2689e-09
APOE	0.530584	-1.68795	-3.22198	0.00289079	0.0687565
FOSB	3.07044	-1.76673	-3.40281	0	0
PLA2G4C	0.527374	-2.74414	-6.69992	2.04348e-09	3.2703e-07
ZNF114	2.69313	-1.55743	-2.9433	5.56599e-12	1.40421e-09
IL4I1	0.302382	-4.13619	-17.584	0.00336134	0.0770921
PTPRH	1.24075	-1.52658	-2.88102	9.5677e-09	1.35019e-06
ZNF773	0.135272	-1.76576	-3.40054	0.00296689	0.0701621
TRIB3	33.5307	-2.45989	-5.50174	0	0
CST1	55.4672	-1.51422	-2.85645	0	0
TLDC2	0.324997	2.92609	7.60046	0.00101323	0.0300653
CEBPB	65.8335	-1.6779	-3.19962	0	0
PSMD10P1	1.21838	4.39251	21.0028	0.00172051	0.046215
STX16-NPEPL1	0.235485	2.08786	4.25118	0.00206334	0.053043
TMPRSS2	0.310984	-1.66655	-3.17455	0.000241045	0.00935251
COL18A1-AS1	0.274457	3.67215	12.7475	0.000439826	0.015243
XXbac-B461K10.4	0.512785	-1.54972	-2.92761	0.000184317	0.00755608
AC023490.1	1.06438	-1.76576	-3.40054	0.00296689	0.0701621
BCRP2	0.632283	2.00307	4.00852	6.10708e-05	0.00300788
RIMBP3C	0.459498	1.67445	3.19198	8.82592e-06	0.000559715
LL22NC03-2H8.5	0.386055	1.83798	3.5751	0.00079289	0.0246344
SPECC1L-ADORA2A	1.33438	-1.57174	-2.97263	4.42535e-12	1.13126e-09
UQCRFS1P1	1.33771	2.15249	4.44595	0.000621618	0.0201897
ADM2	3.57548	-3.26197	-9.5929	0	0
TYMP	2.04787	-1.68846	-3.22312	1.71377e-11	4.0085e-09
ODF3B	0.872651	-2.18781	-4.55613	1.39402e-05	0.000844203
TLR8-AS1	0.731187	-2.02778	-4.07777	0.00234597	0.0584449
SAT1	23.847	-1.77139	-3.41382	0	0
EEF1B2P3	1.45687	2.77685	6.85353	0.000404036	0.0142158
GPR82	0.259548	2.99284	7.9604	0.000748128	0.0234645
NDP	1.65974	1.68085	3.20616	4.24744e-06	0.000292825
ACTG1P10	0.693804	2.38302	5.21627	0.00294308	0.0696847
SPIN2A	0.334597	1.74184	3.34461	0.00429581	0.0936182
ACRC	0.321046	-2.83514	-7.13614	0.000247308	0.0095569
RAB11FIP1P1	1.25572	1.58276	2.99542	9.98047e-05	0.00455812
RP3-368A4.6	0.954252	1.83729	3.57338	3.18443e-08	3.98213e-06
EIF4A1P10	0.519873	3.09064	8.51876	0.00370863	0.0832719
BEX2	7.21925	-2.69031	-6.45453	0	0
GHc-362H12.3	0.255531	2.20291	4.60407	0.000442297	0.0152919
RP11-761E20.1	0.665157	2.28398	4.8702	0.000100948	0.00459579
APLN	0.527622	1.50527	2.83878	0.000754503	0.0236388

## Sheet: PJ34 Treatment MB-231
PJ34 Treatment MB-231
Name	Max group mean	Log₂ fold change	Fold change	P-value	FDR p-value
LINC00115	0.921003	1.96483	3.90366	0.00471398	0.0362783
C1orf170	0.197222	2.83979	7.15915	0.0121352	0.0850837
RP11-54O7.17	2.89144	4.65221	25.1451	1.02918e-13	2.8073e-12
HES4	3.27352	2.75174	6.73528	5.28298e-09	9.18764e-08
ISG15	140.124	1.69226	3.23163	0	0
RNF223	0.843661	5.03737	32.8396	0.000177571	0.00175454
B3GALT6	2.82804	-1.91153	-3.76208	2.59458e-07	3.71583e-06
SCNN1D	0.738489	1.74909	3.36145	3.11116e-05	0.000345059
GLTPD1	2.40178	-1.79505	-3.47027	8.16042e-06	9.77102e-05
TAS1R3	0.599998	1.65158	3.14177	0.00125047	0.0107441
RP4-758J18.2	2.92373	-1.73533	-3.32957	2.0331e-06	2.63005e-05
AL645728.1	0.669996	2.48264	5.5892	0.0106204	0.0755725
RP11-345P4.9	2.20674	2.11492	4.33166	3.65201e-09	6.46408e-08
MIB2	1.23522	2.03473	4.09746	1.11022e-16	3.80884e-15
PLCH2	0.162553	2.66807	6.3558	8.4607e-05	0.000878669
RP11-740P5.3	3.91545	7.25875	153.145	0.00747427	0.0550569
WRAP73	1.48951	-1.5197	-2.86732	1.2153e-07	1.81191e-06
TP73	0.449927	1.61062	3.05383	0.000134479	0.00135047
DFFB	0.614116	-2.75586	-6.75453	0.00169634	0.0142218
C1orf174	4.12497	-2.50225	-5.6657	2.22045e-16	7.50186e-15
CHD5	0.0619098	2.83991	7.15977	0.0127054	0.088651
RNF207	0.570612	-1.76501	-3.39876	0.000617581	0.00558539
HES2	0.38009	2.1441	4.42016	0.000126624	0.00127692
PEX14	2.05198	-1.62696	-3.08861	2.31553e-05	0.000262459
UBIAD1	3.72951	-2.18271	-4.54004	1.88738e-15	5.95519e-14
PTCHD2	3.48998	10.9245	1943.63	4.73516e-05	0.000510096
RP1-69M21.2	2.60713	6.09679	68.4413	3.35762e-06	4.23259e-05
FBXO2	0.489723	3.20656	9.2315	0.000690593	0.0061924
KAZN	0.3348	-2.22727	-4.68248	0.000127315	0.00128276
TMEM51-AS1	0.18052	3.48067	11.1632	0.0138141	0.0955327
TMEM51	3.70557	-1.77109	-3.41311	4.16493e-07	5.82758e-06
DNAJC16	2.94473	-2.011	-4.03061	0	0
DDI2	2.34335	-1.60782	-3.04792	0	0
RNU1-1	398.927	1.74485	3.35161	3.49893e-06	4.40208e-05
RNU1-3	388.614	1.78429	3.4445	2.44214e-06	3.13116e-05
RNU1-4	11699	1.70902	3.26938	0	0
RNU1-2	11682.6	1.71497	3.28289	0	0
RP1-43E13.2	3.74819	7.44132	173.805	0.00600751	0.0451623
AKR7L	0.878096	4.81157	28.0819	2.84037e-06	3.62005e-05
RP1-74M1.3	0.803301	4.26895	19.2789	2.28722e-09	4.13194e-08
FUCA1	11.5456	1.68823	3.22262	0	0
C1orf63	17.2552	2.75362	6.74406	0	0
LDLRAP1	2.20176	-2.05378	-4.15193	1.88942e-10	3.81668e-09
AUNIP	5.40246	-2.14436	-4.42097	2.56219e-11	5.63693e-10
PAFAH2	1.59958	-3.7272	-13.2434	3.77734e-07	5.31486e-06
PDIK1L	2.66951	-1.77663	-3.42624	2.61239e-09	4.69589e-08
CEP85	6.6509	-2.11649	-4.33636	0	0
HMGN2	260.562	1.50927	2.84667	0	0
FAM46B	5.09616	2.54448	5.834	0	0
SLC9A1	3.15186	2.12305	4.35614	0	0
GPR3	2.3771	1.61035	3.05326	1.61509e-07	2.36764e-06
RP11-288L9.1	2.59075	6.71247	104.871	0.013624	0.0943766
IFI6	8.02793	1.82833	3.55125	6.52832e-11	1.37499e-09
FAM76A	1.42834	-1.71519	-3.28339	2.98907e-05	0.000332284
PPP1R8	16.4661	-1.73593	-3.33095	0	0
SCARNA1	10.0629	2.60465	6.08244	0.00013136	0.00132144
XKR8	1.97619	-2.02618	-4.07324	8.20178e-06	9.81241e-05
SESN2	10.279	2.52	5.73582	0	0
PHACTR4	3.99234	-1.67059	-3.18345	1.9984e-15	6.2849e-14
SNHG3	278.329	1.77568	3.424	0	0
SNORA73B	2653.96	1.56859	2.96615	0	0
PRDX3P2	1.24788	3.98253	15.8074	0.00381915	0.0299097
SNHG12	31.3178	2.55006	5.8566	0	0
RNU11	59.0544	2.1072	4.30854	4.61853e-14	1.2959e-12
IQCC	2.19562	-2.66536	-6.34383	5.67701e-06	6.95901e-05
MARCKSL1	13.6011	1.81366	3.51532	0	0
FAM229A	2.05583	2.85197	7.21986	1.05371e-12	2.61271e-11
ADC	1.26974	2.00723	4.02009	8.471e-14	2.32934e-12
ZSCAN20	0.710832	-1.61291	-3.05867	0.00176117	0.0147205
SMIM12	4.38071	-2.80872	-7.00665	0	0
ZMYM6_2	1.89303	-1.57229	-2.97376	1.43768e-08	2.38129e-07
ZMYM1	7.08615	-2.15157	-4.44311	0	0
C1orf216	1.75166	-1.85649	-3.62124	4.74791e-06	5.87243e-05
AGO1	2.51633	-1.53957	-2.90707	0	0
ADPRHL2	12.2282	-1.80975	-3.50581	1.28231e-13	3.46019e-12
RP11-268J15.5	0.961086	-2.33298	-5.03846	0.00796949	0.0583772
SNIP1	8.57349	2.10531	4.30291	0	0
DNALI1	0.309037	1.56491	2.95859	0.00776245	0.0570052
MTF1	4.14122	1.85872	3.62686	0	0
POU3F1	0.47031	6.97234	125.569	0.0106103	0.0755101
KIAA0754	5.45221	-1.57617	-2.98178	0	0
MYCL	4.56692	7.52835	184.612	0	0
MFSD2A	8.3433	2.28216	4.86407	0	0
RP3-342P20.2	1.25879	3.41224	10.646	0.0017821	0.0148632
EDN2	0.372157	3.66802	12.7111	0.00889539	0.0644891
ZNF691	1.14799	-2.42965	-5.38764	0.00171933	0.0144041
WDR65	0.348706	2.08999	4.25744	0.000233362	0.00226057
IPO13	3.21079	-1.75609	-3.37782	2.30412e-11	5.09048e-10
ZSWIM5	0.18974	1.87318	3.66338	0.0057355	0.0433212
TOE1	5.23003	-1.70773	-3.26647	3.20278e-11	6.96403e-10
CCDC17	0.434903	1.89814	3.72733	0.00195366	0.0161218
PIK3R3	2.83539	2.42597	5.37392	0	0
NSUN4	1.95808	-1.85299	-3.61247	3.76621e-12	8.96889e-11
MOB3C	1.36056	-2.58564	-6.00283	7.17448e-09	1.22849e-07
SELRC1	9.70978	-3.20219	-9.20357	0	0
ZYG11B	4.62804	-2.36753	-5.16055	0	0
CPT2	2.07167	-1.90117	-3.73517	1.09323e-06	1.46338e-05
RP5-1024G6.7	0.403739	2.20981	4.62616	0.000773311	0.00687648
RP4-758J24.5	1.38284	2.11637	4.336	3.12132e-05	0.000346052
TCEANC2	1.39468	-2.86293	-7.27494	2.97199e-09	5.31087e-08
CYB5RL	0.791226	-1.79093	-3.46038	0.000107577	0.00109806
TTC4	9.22333	-2.99351	-7.96409	0	0
PARS2	3.12347	-1.52493	-2.87774	1.09648e-05	0.00012928
TACSTD2	17.4854	3.00311	8.01728	0	0
JUN	25.0897	1.7393	3.33873	0	0
NFIA	1.71255	-1.73096	-3.31949	3.25429e-12	7.78186e-11
CACHD1	2.96669	1.69825	3.24508	0	0
CTH	2.9943	1.51961	2.86714	5.97292e-09	1.03223e-07
RP11-42O15.3	1.47505	3.00569	8.03163	0.00730908	0.0539365
PTGER3	0.338781	4.06052	16.6854	1.0075e-08	1.69303e-07
FPGT	1.84764	-1.95794	-3.88507	1.4792e-07	2.1806e-06
ST6GALNAC5	1.39527	-2.14582	-4.42543	7.03172e-06	8.50416e-05
ZZZ3	8.94271	-1.5046	-2.83746	0	0
RP11-386I14.4	68.7068	4.3661	20.6218	0	0
CYR61	58.3503	-1.61647	-3.06623	0	0
ZNHIT6	3.7894	-1.95832	-3.88609	0	0
GTF2B	27.1275	1.88245	3.687	0	0
RBMXL1	5.01208	-2.37158	-5.17507	0	0
LRRC8D	5.43336	-2.07258	-4.20639	0	0
CDC7	5.94233	-1.96135	-3.89425	2.9976e-15	9.27587e-14
KIAA1107	0.468542	-4.05911	-16.6692	0.00294425	0.0234887
BCAR3	10.4118	-2.1033	-4.29691	0	0
ARHGAP29	15.7123	-1.67046	-3.18316	0	0
RWDD3	2.32969	-1.77162	-3.41436	6.1906e-06	7.54853e-05
RP11-122C9.1	2.63514	1.60387	3.03958	0.0128212	0.0893833
MIR137HG	1.10419	-3.10447	-8.6008	3.37194e-05	0.000371698
SASS6	5.28086	-2.86596	-7.29019	0	0
DPH5	4.86475	-1.74492	-3.35177	2.43768e-10	4.85628e-09
PRMT6	2.84599	-2.91062	-7.5194	8.78321e-09	1.48851e-07
FNDC7	0.403535	6.97221	125.558	0.0103862	0.0741338
SCARNA2	197.46	2.19401	4.57574	0	0
KIAA1324	0.181154	2.10777	4.31024	0.000839344	0.0074214
PSRC1	8.97841	-2.14241	-4.415	0	0
AMIGO1	1.25756	-2.27854	-4.85186	4.25433e-07	5.93971e-06
GSTM3	6.80481	2.01611	4.04493	0	0
OVGP1	1.83802	3.80881	14.0141	1.29563e-13	3.488e-12
RP11-552M11.8	1.80794	3.37313	10.3613	9.72107e-10	1.82639e-08
RP11-552M11.4	2.19633	3.89889	14.917	4.48473e-05	0.000485193
C1orf162	0.410244	4.55301	23.4742	0.00116895	0.0100812
KCND3	0.261074	5.39651	42.1224	4.70958e-05	0.000507435
LRIG2	2.08296	-1.56634	-2.96153	3.33067e-16	1.1097e-14
AP4B1	2.7058	-1.55434	-2.937	9.40275e-10	1.76831e-08
DCLRE1B	4.53421	-1.6231	-3.08036	4.06347e-11	8.74987e-10
OLFML3	0.23615	3.48061	11.1626	0.0138287	0.0956225
VANGL1	3.47491	-2.99287	-7.96056	0	0
TRIM45	0.626411	-1.61716	-3.0677	0.00569227	0.0430345
FAM46C	4.92706	5.3443	40.6252	0	0
RP11-418J17.1	3.29864	1.66039	3.16101	0	0
RP11-439A17.9	1.27001	5.69026	51.6346	8.1808e-09	1.39254e-07
ANKRD20A12P	0.636268	7.12249	139.342	0.00869643	0.0632132
ANKRD20A14P	1.78576	5.16716	35.931	3.54945e-07	5.00885e-06
RP11-782C8.2	0.252455	4.45582	21.945	2.01142e-05	0.000229747
RP11-782C8.5	0.538838	3.82119	14.1349	0.000327574	0.00309635
RP11-435B5.5	0.62137	4.95591	31.0369	2.99772e-06	3.80548e-05
FAM72D	7.19891	-2.82963	-7.10894	1.33227e-15	4.25244e-14
RNVU1-6	23.6231	-4.88248	-29.4967	0.000249124	0.00239957
NUDT17	2.2554	2.1403	4.40854	2.87259e-07	4.09571e-06
CD160	0.172231	2.48283	5.58994	0.00961747	0.0692288
PDZK1	0.483832	2.26969	4.8222	0.00498035	0.0380746
RNVU1-7	1264.64	2.07755	4.2209	0	0
RNVU1-9	1278.8	1.99228	3.97865	0	0
RNVU1-14	30.2475	-4.37037	-20.683	1.12834e-05	0.000132819
RNVU1-16	9.95784	-2.77907	-6.86409	0.00690138	0.0512749
RNVU1-18	417.67	1.76717	3.40384	1.75385e-06	2.2919e-05
RP11-403I13.6	1.01901	3.6906	12.9117	2.55514e-07	3.66571e-06
FAM72C	4.10177	-3.20418	-9.21628	1.98225e-07	2.87163e-06
RNVU1-20	11.3883	-3.82672	-14.1892	0.00476135	0.0366038
RP11-353N4.2	0.788209	2.49382	5.63268	5.13201e-05	0.000549669
RP11-353N4.5	0.824277	3.82119	14.1349	0.00032681	0.00309015
FCGR1A	3.2406	7.62244	197.053	3.74849e-09	6.6247e-08
HIST2H2BF	101.009	-1.70969	-3.2709	0	0
RP11-196G18.3	6.77805	6.88808	118.446	0	0
RP11-196G18.23	6.98856	3.10453	8.60115	0	0
RP11-196G18.22	5.38974	2.60166	6.06984	0	0
RP11-196G18.24	2.30029	3.01992	8.11122	0.00231625	0.01889
BOLA1	1.93013	2.37819	5.19884	2.06756e-06	2.67224e-05
CA14	0.416278	2.75112	6.73239	6.87335e-05	0.000722384
ADAMTSL4	0.666426	2.78401	6.88765	2.03081e-10	4.08659e-09
AL356356.1	1.13225	2.89742	7.4509	1.2459e-05	0.000145884
RN7SL600P	2.82782	2.76627	6.80346	0.0036046	0.0283718
GOLPH3L	6.02725	-2.51371	-5.71089	0	0
RP11-316M1.12	3.23044	-1.65351	-3.14598	0.0112384	0.079432
PRUNE	3.97692	-1.99217	-3.97835	2.001e-10	4.03081e-09
CDC42SE1	29.5907	-1.51935	-2.86662	0	0
VPS72	6.8098	-1.88865	-3.70288	0	0
RP11-126K1.2	2.71173	2.11913	4.34433	0.00114779	0.00991028
TCHH	0.0992825	3.8338	14.259	0.00571142	0.0431554
S100A6	1394.08	1.59219	3.01506	0	0
S100A4	11.4486	1.60414	3.04015	4.301e-13	1.10387e-11
NUP210L	0.271298	2.53834	5.80922	0.000185713	0.00182842
EFNA4	3.19009	-4.07315	-16.8322	4.79518e-05	0.00051608
MUC1	0.254046	3.66802	12.7111	0.00889119	0.0644813
SYT11	0.291457	3.2338	9.40741	9.12011e-05	0.000941559
SEMA4A	0.903813	6.1103	69.085	5.40446e-10	1.04251e-08
PMF1-BGLAP	1.74031	3.43311	10.8012	1.86113e-05	0.000213467
PAQR6	0.959404	2.51109	5.70052	8.89838e-05	0.000919982
BCAN	0.300432	-3.49739	-11.2933	0.00998656	0.0716208
RP11-284F21.10	1.23864	-1.99473	-3.9854	0.000140359	0.00140487
CRABP2	67.9603	5.63978	49.8589	0	0
ISG20L2	8.4251	-1.91724	-3.777	0	0
ETV3	15.4236	2.11569	4.33398	0	0
TSTD1	1.00245	1.80035	3.48304	0.00752675	0.0554152
PVRL4	0.892527	4.26162	19.1812	5.24551e-08	8.15964e-07
TOMM40L	6.25288	-2.76267	-6.78653	0	0
HSPA6	4.26907	3.73122	13.2804	0	0
RP11-359K18.4	4.39916	2.29484	4.90701	0.000670973	0.00602864
DDR2	5.34359	5.41191	42.5742	0	0
RGS4	3.0601	2.272	4.82992	0	0
UCK2	12.9967	-1.8756	-3.66953	0	0
POGK	13.0126	-2.36447	-5.14962	0	0
TADA1	5.77173	-2.69573	-6.4788	2.22045e-16	7.50186e-15
RP11-277B15.3	1.00447	2.48277	5.5897	0.00971667	0.0698558
ADCY10	0.135673	2.76615	6.8029	0.00501305	0.0382891
SFT2D2	11.8539	-1.53741	-2.90273	0	0
CCDC181	0.607712	4.20888	18.4927	5.08381e-05	0.000544911
SELE	0.764277	8.31564	318.608	0.00208288	0.0171245
PIGC	5.47993	-1.58923	-3.00888	1.55431e-14	4.53293e-13
KLHL20	6.39083	-1.51376	-2.85552	4.44089e-16	1.46692e-14
ZBTB37	1.67802	-1.56119	-2.95097	0	0
TNN	0.122262	3.66801	12.711	0.00957899	0.0690033
TOR3A	7.48906	-1.74334	-3.34808	0	0
KIAA1614	0.0823799	3.28913	9.77522	0.00227101	0.018542
RGS16	81.5539	7.08532	135.798	0	0
RNF2	4.63136	-1.93161	-3.8148	8.67084e-14	2.38203e-12
RP4-635A23.4	0.937949	3.41231	10.6465	0.00154241	0.0130354
PTGS2	14.2231	2.16688	4.4905	0	0
RGS2	44.6666	4.03155	16.3537	0	0
MIR181A1HG	0.910982	-3.10116	-8.5811	0.00051952	0.00475209
DDX59	1.67416	-1.83961	-3.57914	7.67095e-07	1.04325e-05
NAV1	0.636053	-1.64446	-3.12632	1.33604e-09	2.46998e-08
ELF3	0.656412	3.45946	11.0002	7.49623e-13	1.88295e-11
ARL8A	4.30939	-1.73595	-3.33099	4.39795e-07	6.12987e-06
RP11-480I12.10	1.28401	3.98247	15.8068	0.00399313	0.031133
RABIF	6.03643	-1.60866	-3.04968	1.12993e-09	2.10443e-08
KLHL12	6.59921	-1.85973	-3.6294	2.10942e-15	6.62325e-14
ADORA1	0.447736	-2.02852	-4.07986	0.0105649	0.0752518
BTG2	3.40034	4.21022	18.5098	0	0
PLEKHA6	1.37602	-1.55931	-2.94713	1.54121e-07	2.26623e-06
PPP1R15B	15.0195	-1.62778	-3.09037	0	0
MDM4	3.16887	-1.93887	-3.83405	0	0
IKBKE	4.79804	-1.66437	-3.16976	4.6389e-11	9.9334e-10
C1orf116	0.44345	1.59487	3.02068	0.000473531	0.00435903
C1orf132	0.343858	-2.43254	-5.39843	4.01209e-06	5.00519e-05
C1orf74	1.87572	-3.08236	-8.47002	0.000324037	0.00306744
SERTAD4	2.5866	-1.75995	-3.38686	2.58995e-10	5.1472e-09
SLC30A1	11.1541	1.61239	3.05758	0	0
NEK2	16.3432	-2.09189	-4.26306	0	0
RP11-61J19.4	0.442266	2.08108	4.23123	0.0118187	0.083137
ATF3	31.0081	4.67574	25.5586	0	0
FAM71A	0.493917	6.72763	105.979	0.0145087	0.099719
VASH2	0.337582	2.58311	5.9923	6.64214e-05	0.000699356
HHIPL2	0.162726	3.48061	11.1626	0.0138436	0.0957138
ITPKB	0.517757	-2.41885	-5.34746	0.000129641	0.00130529
JMJD4	2.72002	-1.7759	-3.42451	4.25859e-09	7.47519e-08
WNT9A	4.38066	4.35415	20.4517	0	0
OBSCN	0.0302154	3.41224	10.646	0.00178009	0.014852
URB2	6.59085	-1.70901	-3.26936	0	0
PGBD5	0.140944	3.48061	11.1626	0.0138583	0.0957957
COG2	1.8929	-1.55768	-2.9438	9.71079e-12	2.21398e-10
DISC1	0.44625	-2.13529	-4.39327	9.62439e-06	0.000114116
SIPA1L2	1.56799	2.1183	4.34183	0	0
SLC35F3	1.29195	-1.5133	-2.85463	0.0012341	0.0106082
RBM34	10.2805	-1.99655	-3.99045	0	0
NID1	0.116823	3.8338	14.259	0.00570663	0.0431248
NLRP3	0.898875	-4.14895	-17.7402	3.11763e-05	0.00034571
RP11-634B7.4	0.321636	3.66789	12.71	0.0111053	0.0786067
ZNF692	2.14356	-1.7898	-3.45766	3.07003e-07	4.35894e-06
TPO	1.06826	9.37344	663.265	0.000488011	0.00448304
ID2	47.8577	5.93234	61.0678	0	0
CYS1	0.374935	3.63128	12.3915	0.000789242	0.00700952
C2orf48	0.524342	3.00317	8.01759	0.00181678	0.0151241
SNORA80B	135.536	2.01913	4.05338	0	0
RN7SL674P	13.9332	2.13387	4.38894	1.94687e-07	2.82463e-06
FAM84A	0.283058	4.24376	18.9452	1.98474e-06	2.5721e-05
KCNS3	2.00733	-1.83808	-3.57535	1.15859e-05	0.000136047
OSR1	0.301585	2.3529	5.1085	0.000219183	0.00213
TTC32	3.24983	1.51769	2.86332	7.968e-08	1.21248e-06
MATN3	2.29862	4.19206	18.2783	0	0
RHOB	12.6651	2.68279	6.42096	0	0
KLHL29	2.1609	1.60464	3.04119	5.55112e-16	1.81497e-14
ASXL2	3.78476	-1.82324	-3.53875	0	0
EPT1	11.7422	-1.85098	-3.60745	0	0
SLC35F6	7.82901	-1.77888	-3.43159	0	0
CENPA	10.0865	-2.9787	-7.88276	0	0
DPYSL5	0.215414	7.12255	139.348	0.00869405	0.0632091
PREB	10.7638	-2.059	-4.16697	0	0
AC074117.10	0.784821	-1.99097	-3.97505	0.00241872	0.0196342
ZNF512	5.35017	-1.57218	-2.97353	7.77156e-16	2.51251e-14
TRMT61B	3.60491	-2.16574	-4.48697	1.16844e-07	1.7461e-06
LBH	2.33466	3.24596	9.48703	0	0
SPAST	3.86741	-1.68204	-3.20881	1.86906e-12	4.54275e-11
GEMIN6	2.76495	-2.01961	-4.05474	2.04289e-10	4.10947e-09
THUMPD2	1.50247	-2.23395	-4.70421	1.9509e-06	2.52881e-05
PKDCC	0.911525	3.06149	8.34834	2.36921e-09	4.27605e-08
PRKCE	1.55568	-1.70988	-3.27134	6.70208e-12	1.56066e-10
EPAS1	4.01038	2.48215	5.58729	0	0
GPR75-ASB3	3.88676	1.78592	3.44838	0	0
AC016747.3	0.919096	-2.63704	-6.22056	0.000573405	0.00520952
C2orf74	4.91698	-2.83165	-7.11886	5.96051e-06	7.27719e-05
VPS54	6.2038	-1.66002	-3.16021	0	0
ETAA1	4.61799	-1.8084	-3.50255	1.27556e-11	2.87525e-10
GKN2	0.786243	3.38471	10.4448	0.000362066	0.00339187
MXD1	4.58109	1.73317	3.32458	0	0
MPHOSPH10	6.7501	-2.52088	-5.73933	0	0
SLC4A5	0.123905	2.31798	4.98634	0.00480269	0.0368873
TACR1	0.575447	5.13198	35.0656	4.44976e-07	6.19609e-06
RN7SKP203	63.287	1.73831	3.33644	0	0
TCF7L1	0.156252	3.83385	14.2595	0.00675421	0.0502351
GNLY	0.175313	3.48061	11.1626	0.013881	0.0959266
RNF103-CHMP3	0.404286	2.83966	7.15849	0.0126292	0.0881727
RGPD1	0.187799	4.73562	26.6419	0.000540903	0.00493441
PLGLB2	1.11165	2.68102	6.4131	1.48889e-05	0.000172588
RNU2-63P	88.9578	2.83419	7.1314	0	0
KRCC1	7.53273	-2.14573	-4.42517	1.19197e-11	2.69525e-10
AC062029.1	0.423003	3.00544	8.0302	0.00814139	0.0595082
RP11-440D17.3	1.50532	-2.09	-4.25749	0.00339515	0.0268218
AC009237.8	0.75281	-2.69094	-6.45733	0.000460104	0.00424355
LINC00342	0.600168	-2.19194	-4.56919	0.0135365	0.0939395
STARD7	31.3215	-2.07259	-4.20641	0	0
NCAPH	14.4783	-2.29984	-4.92403	0	0
SEMA4C	2.14832	-1.69237	-3.23188	4.40506e-09	7.7166e-08
AC159540.1	0.914841	-1.79094	-3.46039	8.64376e-05	0.000896063
MRPL30_1	0.722171	2.63163	6.19727	0.00787424	0.0577528
CHST10	2.8946	-2.95598	-7.7596	1.64535e-13	4.37848e-12
IL1RL1	3.91236	7.47733	178.197	0	0
RP11-332H14.2	5.10359	3.22715	9.36416	0	0
FHL2	4.67854	-1.78401	-3.44383	0	0
RANBP2	19.2385	-1.76266	-3.39324	0	0
SH3RF3	0.717772	-1.91511	-3.77142	0.000320119	0.00303184
AC013268.2	2.07039	-3.10885	-8.62697	0.000281263	0.00269119
AC013268.5	0.981626	-2.81822	-7.05289	0.000196905	0.00192941
AC112229.7	0.9629	-1.58827	-3.00688	0.00696019	0.0516731
BCL2L11	1.80604	1.85543	3.6186	4.44089e-16	1.46692e-14
POLR1B	11.7804	-2.3974	-5.26854	0	0
SLC20A1	74.6944	2.20938	4.62475	0	0
IL1A	5.1169	-2.4474	-5.45434	5.87767e-11	1.24294e-09
RP11-395L14.4	1.27357	1.57265	2.9745	0.00693197	0.0514757
DDX11L2	0.388575	2.48264	5.5892	0.0105724	0.0752769
RPL23AP7	7.54861	3.94943	15.4489	0	0
RABL2A	0.888734	2.8612	7.26619	1.46094e-12	3.58552e-11
RP11-395L14.17	102.919	10.6467	1603.19	1.11022e-16	3.80884e-15
INSIG2	3.2865	-2.36648	-5.15681	3.50565e-11	7.58547e-10
TMEM177	1.97485	-4.40203	-21.1418	8.89383e-06	0.000105856
EPB41L5	4.3238	2.06566	4.18626	0	0
TMEM185B	6.88655	-2.11082	-4.31937	1.65779e-12	4.04969e-11
INHBB	0.23652	3.15424	8.9027	0.00480053	0.0368755
TFCP2L1	0.885155	2.66829	6.35674	0	0
RNU4ATAC	13.1896	2.60457	6.08211	8.88476e-05	0.000919205
MZT2B	14.23	1.88606	3.69625	0	0
MZT2A	4.20716	1.6553	3.14989	0	0
ANKRD30BL	20.8083	-2.61346	-6.11969	0	0
GPR39	2.35673	-2.45175	-5.47078	1.42554e-08	2.36321e-07
LCT	0.0926154	3.66802	12.7111	0.00889362	0.0644843
ACVR2A	4.43487	2.07095	4.20164	0	0
LYPD6	2.80163	-2.67775	-6.39857	4.56302e-14	1.28219e-12
MMADHC	40.2048	-1.54102	-2.90999	0	0
RIF1	13.4092	-1.87653	-3.6719	0	0
NEB	0.132088	3.23403	9.40891	8.28336e-11	1.72577e-09
NR4A2	1.15437	2.63971	6.23206	1.13817e-10	2.33922e-09
ACVR1C	0.357191	3.77806	13.7186	2.07257e-08	3.36913e-07
TBR1	0.118771	3.72923	13.262	0.000532726	0.00486826
DPP4	0.683818	2.22606	4.67855	1.48421e-07	2.18744e-06
FIGN	1.10039	-1.50359	-2.83547	2.31586e-07	3.33734e-06
FASTKD1	2.94757	-1.68746	-3.22089	2.20998e-09	3.99866e-08
PHOSPHO2	1.59872	-2.75579	-6.75422	0.00167909	0.0140854
KLHL23	5.34317	-1.93595	-3.82629	0	0
SLC25A12	2.63844	-2.30271	-4.93383	1.48104e-12	3.63021e-11
MLK7-AS1	1.83197	4.33893	20.237	1.56586e-12	3.82999e-11
CDCA7	11.6371	-1.92024	-3.78485	0	0
HOXD1	6.55095	3.43133	10.7878	0	0
AC092162.1	0.143693	3.9824	15.806	0.00399262	0.031133
PDE11A	0.26706	-1.58826	-3.00685	0.00202404	0.0166693
ASNSD1	28.2079	-1.56342	-2.95554	0	0
C2orf88	0.405721	-2.09033	-4.25845	0.00362432	0.0285153
NABP1	9.76039	-1.96077	-3.89269	0	0
SDPR	46.054	-2.27532	-4.84104	0	0
RFTN2	0.201925	2.16698	4.49082	0.0074353	0.0547978
MARS2	6.43343	-2.81604	-7.04227	0	0
C2orf69	5.6423	-2.03097	-4.08681	0	0
NIF3L1	11.5075	-1.54741	-2.92293	3.02536e-12	7.25546e-11
CASP10	1.12466	-2.46159	-5.50824	3.89141e-09	6.86678e-08
TRAK2	5.27443	-1.67041	-3.18305	0	0
FZD7	3.38712	1.60592	3.0439	5.62883e-14	1.5672e-12
MARCH4	2.44801	-2.30405	-4.93843	1.27489e-10	2.6063e-09
RP11-378A13.1	0.972314	2.24733	4.74804	0.000824988	0.00730565
GPBAR1	0.454894	2.91561	7.54546	0.000754749	0.00672592
TTLL4	1.93091	-2.21795	-4.6523	4.55747e-13	1.16607e-11
ANKZF1	3.12678	-1.58035	-2.99042	3.21508e-11	6.98815e-10
SPEG	0.11342	-1.84202	-3.58512	0.0108841	0.0772208
EPHA4	9.4254	1.84595	3.59489	0	0
SERPINE2	18.1093	2.86832	7.30212	0	0
CCL20	6.79904	3.86908	14.612	0	0
PID1	1.21905	-1.74994	-3.36346	0.000352331	0.00331141
ALPP	0.323646	3.52591	11.5187	0.000998185	0.00870594
SCARNA5	268.958	1.61869	3.07096	0	0
MSL3P1	5.55824	-3.12696	-8.73591	2.16382e-13	5.70044e-12
ARL4C	4.04505	-1.91633	-3.77463	2.69973e-12	6.4961e-11
UBE2F-SCLY	0.735787	2.60564	6.0866	8.94357e-05	0.000924159
PER2	4.24144	4.24652	18.9815	0	0
AC016999.2	1.52073	2.4829	5.5902	0.012327	0.0863132
GPC1	2.19945	2.19133	4.56727	0	0
AC110619.2	0.357845	4.11736	17.356	0.0026119	0.0210545
DUSP28	1.91399	1.77764	3.42864	1.02109e-10	2.10759e-09
CAPN10-AS1	1.92085	1.69746	3.2433	1.01723e-10	2.10037e-09
SNED1	0.135143	1.75831	3.38301	0.00195034	0.0161013
SSUH2	0.170001	4.45944	22.0002	0.00104389	0.00906214
OXTR	0.418928	1.6043	3.04047	0.00749578	0.0552083
SRGAP3	0.334797	3.87895	14.7123	4.44089e-16	1.46692e-14
BRPF1	13.7011	1.61007	3.05267	0	0
ARPC4-TTLL3	4.11388	1.86561	3.64421	0.00080215	0.00711431
TTLL3	1.48753	1.61771	3.06887	2.44249e-15	7.63169e-14
RP11-438J1.1	2.97518	-1.86332	-3.63844	9.10391e-08	1.37506e-06
TSEN2	3.00746	-1.79061	-3.4596	5.86509e-12	1.37239e-10
MKRN2	18.4115	-1.63632	-3.10871	0	0
SNORA7A	131.564	1.86865	3.6519	0	0
CHCHD4	14.4002	-2.36579	-5.15436	0	0
EAF1-AS1	0.319816	2.61692	6.1344	0.00189991	0.0157457
COLQ	0.15684	3.0055	8.03057	0.00721103	0.0533081
RN7SL4P	787.669	1.56983	2.9687	0	0
OXNAD1	3.85169	-1.75583	-3.3772	1.11022e-16	3.80884e-15
SGOL1	9.43402	-1.92047	-3.78546	0	0
LINC00691	0.177681	2.83991	7.15977	0.0127164	0.0887169
THRB	0.859038	3.346	10.1682	0	0
ZCWPW2	0.316409	2.20425	4.60834	0.00925664	0.0668981
RBMS3	5.20926	-1.98698	-3.96406	0	0
ZNF860	1.5636	-2.07235	-4.20571	2.71244e-05	0.000303989
CCR4	0.442681	2.78092	6.87289	0.000208685	0.00203689
TCEA1P2	1.45508	2.3181	4.98675	0.000577393	0.00524163
CTDSPL	7.15206	-1.56745	-2.9638	0	0
VILL	0.117736	3.98246	15.8067	0.00385403	0.0301706
PLCD1	3.6909	3.69342	12.9369	0	0
XIRP1	0.0823501	3.48061	11.1627	0.0135932	0.0942309
SNORA62_2	14.9653	7.70257	208.307	0.00438311	0.0339217
MOBP	0.206234	7.44145	173.82	0.00594574	0.0447503
ZNF619	1.91591	-2.47994	-5.57874	2.93167e-09	5.24207e-08
CCDC13	0.214482	4.45931	21.9982	0.00106858	0.00925561
CCDC13-AS1	0.316566	3.83373	14.2583	0.00578814	0.0436665
RP11-70C1.1	1.1063	4.35413	20.4515	0.00149806	0.0126847
ZNF662	0.392351	-3.45218	-10.9449	0.00079108	0.00702368
POMGNT2	4.88121	-1.6376	-3.11148	4.75044e-09	8.29646e-08
RP4-555D20.2	3.90931	-1.51772	-2.86338	5.66067e-11	1.19837e-09
ZNF501	0.808863	-1.66442	-3.16987	0.0023687	0.0192715
KIF15	13.8745	-1.84901	-3.60254	0	0
CCRL2	3.65985	-2.66492	-6.3419	1.0328e-11	2.34912e-10
KIF9-AS1	0.780705	2.30603	4.94519	2.41773e-07	3.47808e-06
ELP6	6.06303	-1.58379	-2.99756	1.24173e-11	2.80228e-10
CDC25A	13.763	-1.92613	-3.80034	0	0
NME6	4.41109	-2.27193	-4.82969	0	0
CCDC51	6.08742	-1.77686	-3.42679	7.56917e-12	1.75268e-10
UCN2	1.33855	2.21265	4.63526	0.00011567	0.00117568
CCDC71	5.42562	-3.12039	-8.69622	8.12509e-11	1.6934e-09
MON1A	2.67663	-2.1889	-4.55958	4.45346e-11	9.55402e-10
SEMA3B	1.09755	1.51102	2.85011	3.96395e-08	6.26394e-07
NAT6	1.6845	-2.46031	-5.50334	0.00012521	0.00126376
TMEM115	13.2305	-1.6211	-3.07609	0	0
ABHD14A-ACY1	0.707893	4.14024	17.6334	0.000110165	0.0011223
PHF7	1.61929	-1.72306	-3.30137	6.9322e-05	0.000728171
GNL3	62.5301	-2.04424	-4.12455	0	0
IL17RD	1.01378	-2.07327	-4.20839	4.36287e-09	7.64501e-08
DNAH12	0.142068	3.23355	9.40577	6.58557e-05	0.000693778
RPP14_1	4.6339	-2.16598	-4.48772	0	0
C3orf67	0.247608	-1.80357	-3.49084	0.00813217	0.0594558
PSMD6-AS2	2.29541	1.84337	3.58847	1.6324e-09	2.98918e-08
FRMD4B	0.264668	-2.55066	-5.85902	0.00136367	0.0116457
EBLN2	1.12833	-2.46086	-5.50545	0.00621335	0.0465945
RP11-413E6.7	1.22247	7.13581	140.635	0.0091122	0.065945
ZNF717	1.65984	-1.70935	-3.27013	1.104e-08	1.84982e-07
VGLL3	3.65893	2.74821	6.71882	0	0
RP11-159G9.5	5.0841	1.66698	3.17549	4.27071e-11	9.17217e-10
MTRNR2L12	3.80203	1.90519	3.74558	4.31374e-07	6.0183e-06
LNP1	1.46243	1.68181	3.2083	0.000226961	0.00220262
IMPG2	0.283648	2.91017	7.51706	2.23796e-06	2.88023e-05
RP11-221J22.1	4.31083	-2.99298	-7.96117	5.03268e-10	9.75681e-09
LINC00883	3.06799	-2.16142	-4.47356	1.47337e-10	2.99828e-09
MYH15	0.386631	1.52008	2.86806	0.000237005	0.0022936
PLCXD2	1.69403	-2.31328	-4.97012	3.61002e-05	0.000396204
PHLDB2	9.23157	-1.63291	-3.10137	0	0
GTPBP8	4.02857	-1.58683	-3.00389	1.01237e-09	1.8971e-08
HGD	0.231208	3.00569	8.0316	0.00779785	0.0572433
DTX3L	6.55443	-1.61462	-3.0623	0	0
SEC22A	3.31193	-1.71572	-3.2846	5.61562e-12	1.31508e-10
UMPS	11.6906	-2.09815	-4.2816	0	0
OSBPL11	3.73831	-2.02593	-4.07254	6.21725e-14	1.72521e-12
ABTB1	0.454098	-1.64566	-3.12891	0.00425929	0.033052
GATA2	2.32394	1.55909	2.94668	1.15991e-11	2.62892e-10
H1FX	19.2777	1.84161	3.5841	0	0
SNORA7B	25.2324	2.11578	4.33424	7.16508e-07	9.79295e-06
NUDT16P	1.55333	-2.18153	-4.53635	0.000258766	0.0024854
AMOTL2	21.6173	-1.85582	-3.61959	0	0
MRAS	1.40129	1.99285	3.98024	2.74225e-14	7.86634e-13
PIK3CB	2.61919	-1.72406	-3.30364	1.76059e-11	3.91964e-10
CHST2	1.02744	-2.01571	-4.04379	0.000357917	0.00335627
RP11-274H2.5	0.979869	1.57031	2.96968	0.00181416	0.0151088
RP11-274H2.3	2.03506	1.64182	3.1206	0.00551043	0.0418007
COMMD2	5.34743	-2.22359	-4.67055	0	0
AADAC	1.05344	1.91496	3.77103	0.000889297	0.0078261
RAP2B	6.6402	-1.57316	-2.97556	0	0
PLCH1	0.536659	-2.28784	-4.88323	9.51206e-05	0.000980096
ALG1L15P	0.670728	3.48054	11.1622	0.0136109	0.0943307
RP11-432B6.3	0.814843	3.12454	8.72127	1.98738e-06	2.57494e-05
TRIM59	6.10877	-1.86809	-3.65048	0	0
ARL14	2.76581	4.82264	28.2982	1.36959e-07	2.02626e-06
TERC	108.033	2.12465	4.36096	0	0
TNIK	0.178437	2.12981	4.3766	0.00183604	0.0152624
ZNF639	14.3728	-2.12148	-4.35142	0	0
USP13	3.75439	-1.53544	-2.89877	0	0
MCF2L2	0.074253	1.71525	3.28354	0.0029262	0.0233696
KLHL24	4.11123	1.55284	2.93394	0	0
EPHB3	0.337502	7.12267	139.36	0.00886669	0.0643214
MAGEF1	14.4302	-1.69487	-3.23749	3.88578e-14	1.10046e-12
EHHADH	0.840543	-3.11899	-8.6878	4.11219e-05	0.000447576
TBCCD1	3.92357	-2.06092	-4.17251	2.15998e-11	4.77935e-10
SNORA81_2	60.2206	3.12479	8.72278	0	0
RFC4	19.0854	-1.56838	-2.96571	0	0
ST6GAL1	0.3407	-2.20804	-4.62047	0.000535313	0.00488958
TP63	0.69556	8.8775	470.321	0.000973792	0.00850603
FGF12	0.0928248	3.83373	14.2583	0.00631222	0.0472562
HES1	10.1113	2.76879	6.81537	0	0
LRRC15	3.90604	7.53192	185.069	0	0
FAM43A	3.71582	4.76012	27.098	0	0
IQCG	1.70535	1.79435	3.4686	5.55112e-16	1.81497e-14
AC073135.3	0.991208	4.55752	23.5478	0.000835902	0.00739323
ZNF141	3.45516	-1.58515	-3.00038	1.58148e-11	3.53861e-10
SPON2	2.84576	8.44689	348.953	4.67192e-11	9.99669e-10
RP11-20I20.4	3.44528	6.97209	125.548	0.0104964	0.0748284
RP11-572O17.1	2.67353	2.19763	4.58725	0.000176854	0.00174836
FGFR3	2.50907	3.01628	8.09077	0	0
SCARNA22	126.705	1.92733	3.8035	0	0
C4orf48	2.94173	2.4192	5.34873	0.000186515	0.00183538
NAT8L	0.337657	4.51448	22.8557	1.04683e-05	0.000123704
DOK7	0.151131	2.83985	7.15946	0.0114339	0.0806654
FAM86EP	0.608296	-1.91707	-3.77657	0.00821136	0.0599817
S100P	2.08212	2.63837	6.22626	1.434e-06	1.89277e-05
MRFAP1L1	30.0294	-1.95024	-3.8644	0	0
TBC1D14	16.0642	-1.71449	-3.2818	0	0
SORCS2	0.266593	2.81781	7.05091	0.000121298	0.00122706
AFAP1	9.83013	-1.60055	-3.03259	0	0
HTRA3	0.481782	3.00089	8.00495	4.3992e-05	0.000476481
HS3ST1	0.796294	-3.81512	-14.0756	1.47299e-07	2.17255e-06
DCAF16	19.2618	-2.56652	-5.92379	0	0
SLIT2	6.76319	2.0041	4.01138	0	0
PPARGC1A	0.465317	-1.65418	-3.14744	0.000141377	0.00141408
CCDC149	0.352469	-1.73732	-3.33415	0.00154097	0.0130251
SEPSECS	1.53087	-1.56406	-2.95685	4.19409e-07	5.86412e-06
C4orf19	2.51281	-1.80778	-3.50102	2.16324e-06	2.78718e-05
TLR6	0.620387	-1.62999	-3.0951	0.00126065	0.0108203
RP11-472B18.1	0.70131	4.47044	22.1685	0.00151022	0.0127764
UGDH	39.7579	2.76519	6.79836	0	0
SMIM14	2.09647	2.35476	5.11508	0	0
NSUN7	0.572062	-2.94325	-7.69145	0.000730615	0.00652292
APBB2	7.97666	-1.58322	-2.99639	0	0
DCAF4L1	0.478673	1.97968	3.94406	0.000140115	0.00140268
RP11-1281K21.1	1.42081	6.90261	119.644	0.0120305	0.0844313
ANKRD20A17P	0.626237	4.11711	17.353	0.00331797	0.0262516
USP46-AS1	1.41358	-3.49733	-11.2928	0.00998204	0.0716121
SLC4A4	0.709075	1.52387	2.87561	7.04342e-08	1.08137e-06
CXCL3	22.0799	2.85553	7.23772	0	0
PARM1	0.501899	1.58411	2.99823	0.00137025	0.011695
CXCL10	0.584015	2.48277	5.5897	0.00968437	0.0696409
FAM47E_2	2.57073	-1.69268	-3.23256	3.58346e-05	0.000393587
SHROOM3	3.38865	-1.83894	-3.57748	0	0
CCNG2	5.73738	2.50245	5.66647	0	0
RP11-109G23.3	0.722018	2.41914	5.34852	0.000117238	0.00119058
RASGEF1B	0.490599	4.11341	17.3086	4.61886e-12	1.09095e-10
IGBP1P4	0.781993	3.83386	14.2596	0.00582511	0.0439225
HSD17B13	0.50894	3.82125	14.1355	0.000359957	0.00337375
RP11-84C13.1	2.98076	-2.54079	-5.81907	0.00415443	0.0322903
TIGD2	9.00961	-2.55351	-5.8706	0	0
SMARCAD1	15.0515	-1.93449	-3.82244	0	0
RP11-766F14.2	0.0681511	3.83379	14.2589	0.00589482	0.0444076
DAPP1	0.567444	4.37556	20.7574	9.29935e-07	1.25526e-05
DDIT4L	2.82946	4.29791	19.6697	0	0
LRRC37A15P	2.75294	2.27549	4.84162	3.18366e-08	5.08514e-07
KRT8P46	2.72606	2.839	7.15526	8.98388e-10	1.69346e-08
CENPE	31.3948	-1.57274	-2.97469	0	0
LRIT3	0.314235	3.82131	14.1361	0.000419165	0.00389395
ELOVL6	7.3228	-1.79585	-3.47219	0	0
ALPK1	0.521588	-1.55104	-2.93029	4.61184e-05	0.000497832
TRAM1L1	0.900499	-3.78413	-13.7764	0.0051694	0.0393948
SYNPO2	0.140659	2.75111	6.73236	5.95497e-05	0.000632304
NDNF	2.89426	3.30663	9.8945	0	0
CCNA2	72.1809	-2.42687	-5.37726	0	0
NUDT6	1.46573	-1.5882	-3.00675	3.95143e-07	5.54361e-06
PGRMC2	5.91777	-1.50845	-2.84504	2.93321e-13	7.61962e-12
SLC10A7	1.91463	-1.77254	-3.41656	1.13088e-09	2.10552e-08
PRMT10	3.63133	-1.96307	-3.89891	8.05689e-13	2.01677e-11
RP11-372K14.2	3.76254	3.16479	8.96802	5.33017e-11	1.13047e-09
FBXW7	6.22067	1.55336	2.93499	0	0
TMEM154	1.80432	-1.71387	-3.2804	4.78173e-13	1.22075e-11
FHDC1	0.71736	3.33729	10.1071	1.76381e-12	4.30142e-11
TRIM2	3.07119	-1.67302	-3.18882	0	0
MND1	13.8385	-2.25458	-4.77195	0	0
LRAT	0.221206	1.85134	3.60835	0.00275217	0.0220712
MARCH1	0.559161	-2.39562	-5.26202	1.12149e-06	1.49807e-05
ANXA10	0.627968	2.52112	5.74026	0.0018425	0.0153073
PALLD	8.41463	1.52305	2.87398	0	0
ASB5	0.168565	3.83373	14.2583	0.00578646	0.0436595
NEIL3	11.5561	-1.87717	-3.67354	0	0
WWC2-AS2	0.420188	1.95447	3.87573	0.0131567	0.0915345
RP11-162O12.1	3.61608	8.07868	270.349	0.0027863	0.0223326
IRF2	4.53886	-1.87255	-3.66179	6.46941e-11	1.36358e-09
CASP3	21.9226	-1.62996	-3.09503	0	0
PRIMPOL	2.38435	-1.85496	-3.61743	2.05982e-06	2.66283e-05
ACSL1	17.6057	1.67266	3.18802	0	0
ANKRD37	4.81572	3.38033	10.4131	0	0
PDLIM3	0.556888	2.47326	5.55297	3.4127e-10	6.70163e-09
ZFP42	0.201766	3.48061	11.1626	0.0139016	0.0960344
RP11-366H4.1	2.68579	2.37448	5.18549	0.000270684	0.00259598
NARG2P1	21.7249	8.32111	319.818	0	0
LINC01060	0.356815	2.52124	5.74075	0.00134672	0.0115129
RP11-756P10.3	2.19827	2.11643	4.3362	3.00774e-05	0.00033423
FRG2	1.49035	5.99568	63.8087	5.93479e-06	7.25038e-05
CCDC127	2.10854	-1.6589	-3.15775	2.0679e-12	5.01759e-11
TPPP	0.669062	2.15298	4.44746	4.82576e-07	6.68582e-06
ZDHHC11B	0.602461	3.26144	9.58939	2.67095e-06	3.4124e-05
RP11-325I22.2	0.816615	6.9881	126.949	0.0109664	0.0777092
IRX1	0.494937	2.20444	4.60897	0.00945917	0.0682594
RP1-167G20.1	0.289911	3.66931	12.7225	0.011769	0.0828679
ZNF622	47.6336	2.27914	4.8539	0	0
RP11-432M8.13	2.03811	6.7928	110.876	0.013487	0.0936407
CTD-2186M15.3	1.98922	1.56725	2.96339	0.006979	0.0517983
NPR3	2.14587	5.49588	45.1259	0	0
AC026703.1	1.46386	5.0715	33.626	5.02684e-09	8.75538e-08
IL7R	25.119	-1.54859	-2.92531	0	0
SKP2	13.3184	-2.03224	-4.09038	0	0
C5orf42	3.2018	-1.51533	-2.85864	0	0
C9	0.722655	7.60363	194.5	0.00492748	0.0377254
NIM1	1.39307	5.85169	57.7477	3.72478e-09	6.58683e-08
HMGCS1	57.6952	4.17219	18.0282	0	0
C5orf34	3.21147	-1.60402	-3.03988	2.98163e-07	4.23967e-06
PELO	12.3563	-3.26121	-9.58788	0	0
CTD-2366F13.1	3.48986	-2.0142	-4.03955	8.47488e-10	1.60321e-08
CDC20B	0.440442	7.50553	181.714	0.00577201	0.0435619
SLC38A9	2.3596	-2.04556	-4.12833	1.22125e-15	3.90238e-14
PDE4D	2.74449	-1.68543	-3.21636	0	0
ZSWIM6	13.4864	1.6099	3.0523	0	0
RP11-631M6.2	1.33069	2.62007	6.14781	0.00268831	0.0216041
RNF180	0.504366	-1.62453	-3.08341	0.0103897	0.0741338
ADAMTS6	10.7576	-1.51466	-2.85732	0	0
CTD-2033C11.1	1.64737	4.11717	17.3537	0.00278307	0.022311
MAST4	0.279486	-1.51336	-2.85473	0.000806246	0.00714844
MARVELD2	0.968799	-1.73584	-3.33074	0.000489524	0.00449516
GTF2H2C	3.24886	-2.10563	-4.30387	0	0
SERF1A	0.442055	2.8582	7.25108	0.000154391	0.00153707
GTF2H2	2.77615	-1.58317	-2.99628	9.47127e-11	1.95912e-09
CTC-365E16.1	1.32282	-1.58842	-3.0072	0.00342601	0.0270546
UTP15	11.2581	-1.72166	-3.29815	0	0
ARHGEF28	9.19382	-1.61299	-3.05884	0	0
GCNT4	0.886933	3.67384	12.7625	4.04926e-08	6.3935e-07
F2RL2	1.00349	-2.60512	-6.08444	0.000160274	0.00159208
F2RL1	36.6997	-1.7022	-3.25397	0	0
ZBED3	0.430034	-3.53898	-11.6235	0.000555123	0.00505694
SNORA47	12.716	1.9149	3.77087	0.000757007	0.00674499
RNY3P1	12.8101	2.08166	4.23295	0.00586731	0.0442176
CTC-451P13.1	2.21794	2.31824	4.98724	0.000218297	0.00212211
HOMER1	16.1459	2.59069	6.02385	0	0
RP11-342F17.1	8.77117	8.59815	387.527	0.00142135	0.0120972
CMYA5	0.316691	3.83379	14.2588	7.87936e-12	1.82086e-10
SERINC5	1.40429	1.79294	3.46521	6.59292e-11	1.38658e-09
MTRNR2L2	1.02263	1.96079	3.89276	0.0128704	0.089694
CKMT2-AS1	1.10784	-2.25614	-4.77713	4.45079e-05	0.000481798
ST13P12	1.73493	7.44126	173.797	0.0060863	0.0457307
RP11-343L5.2	0.955282	1.71946	3.29313	0.0071563	0.0529442
C5orf27	1.48967	4.22628	18.717	7.35347e-08	1.12508e-06
RGMB-AS1	3.32663	-2.04135	-4.11629	1.43654e-07	2.1215e-06
NREP	0.380311	-1.9938	-3.98285	0.000331197	0.00312549
SRP19	12.5717	-1.5687	-2.96637	0	0
CTC-487M23.5	1.9288	2.23645	4.71237	0.00248372	0.0201138
CCT5P1	0.472669	2.63157	6.19699	0.00656004	0.0489253
CDO1	1.66978	4.87067	29.2561	9.66811e-09	1.62892e-07
AQPEP	2.42951	4.38126	20.8397	0	0
CTC-555I19.1	1.03926	4.3999	21.1106	1.92613e-05	0.000220528
PRR16	2.45416	-1.56214	-2.95291	0.000140574	0.00140679
SNCAIP	0.395601	-2.10349	-4.29748	0.00119122	0.0102656
CEP120	7.05805	-1.53235	-2.89257	0	0
LMNB1	22.6799	-2.39434	-5.25738	0	0
PRRC1	7.23475	-2.04558	-4.12838	0	0
KDELC1P1	0.764836	2.84463	7.18323	0.00260637	0.0210157
FBN2	0.0693352	1.95447	3.87574	0.011271	0.0796524
CTC-432M15.3	0.681195	8.58934	385.166	0.00239491	0.0194574
CSF2	67.0309	-2.96895	-7.82965	0	0
SLC22A5	1.00505	-1.62442	-3.08319	6.38816e-09	1.10037e-07
C5orf56	0.376396	1.63378	3.10325	0.00514834	0.039255
AC116366.6	0.55596	2.58482	5.99939	0.000315258	0.00298923
SHROOM1	1.59132	-1.58777	-3.00584	1.56451e-05	0.000181062
GDF9	0.41884	4.73587	26.6464	0.000522022	0.00477272
LEAP2	0.854531	1.73758	3.33475	0.00086344	0.00761464
TCF7	2.06813	2.97665	7.87158	0	0
CDKL3	0.65967	1.89469	3.71841	0.000303957	0.00288651
CTD-2410N18.3	1.01753	2.04541	4.12792	0.00106611	0.00923703
PHF15	6.50163	-1.82582	-3.54509	0	0
CXCL14	1.96639	8.46359	353.017	0.0017202	0.0144094
KLHL3	0.0693756	4.12482	17.4459	0.00363131	0.0285548
FAM53C	42.362	3.0794	8.45265	0	0
EGR1	92.9305	6.40271	84.6074	0	0
RP11-461O14.1	8.76149	6.78468	110.254	1.43525e-07	2.12015e-06
SLC23A1	0.432106	2.54467	5.83474	0.0017649	0.0147453
ANKHD1-EIF4EBP3	3.47361	1.98464	3.95764	4.19616e-09	7.37302e-08
CD14	0.524937	4.35414	20.4515	0.00142975	0.0121562
KCTD16	0.106357	2.93119	7.62741	7.07915e-05	0.000741827
ADRB2	32.3702	-1.53131	-2.89048	0	0
SH3TC2	1.44488	-1.79824	-3.47795	4.04121e-14	1.14279e-12
GRPEL2	9.0353	-2.58007	-5.97968	0	0
PPARGC1B	0.529413	-1.78467	-3.44541	2.97173e-06	3.7783e-05
TIGD6	0.904524	1.91195	3.76318	1.49505e-07	2.20284e-06
CSF1R	0.162598	2.38324	5.21705	0.00671292	0.0499647
MYOZ3	0.252441	6.97203	125.542	0.0106745	0.0759015
AC010441.1	3.48058	-2.93461	-7.64549	3.88607e-08	6.14758e-07
IRGM	5.93877	6.18419	72.7155	0	0
ZNF300	1.22594	6.78443	110.235	1.41194e-07	2.08677e-06
SAP30L-AS1	0.617448	1.51916	2.86624	0.0127479	0.0889149
HAND1	3.03704	6.75366	107.908	2.35303e-07	3.38752e-06
GEMIN5	18.5774	-1.81656	-3.52239	0	0
MED7	6.35083	-1.72634	-3.30887	3.75167e-12	8.93794e-11
LSM11	3.09108	-1.86074	-3.63195	5.44009e-14	1.51685e-12
CCNJL	2.69911	-1.9517	-3.8683	1.48256e-10	3.01592e-09
C5orf54	4.65347	-2.49367	-5.63209	5.03231e-12	1.18232e-10
SLU7	27.9057	1.67896	3.20197	0	0
MIR146A	12.7926	-4.87321	-29.3078	0	0
WWC1	7.02384	-2.1825	-4.53939	0	0
FAM196B	11.7529	-2.5212	-5.74059	0	0
FGF18	3.14928	6.16373	71.6913	3.0347e-10	5.98783e-09
NEURL1B	1.69814	-1.88332	-3.68924	2.11991e-08	3.44317e-07
RP11-779O18.1	3.06675	7.04931	132.45	0.00951869	0.068646
RP11-779O18.2	2.87705	7.5983	193.783	0.00514984	0.0392612
CREBRF	10.4457	2.76099	6.77862	0	0
CTB-33O18.3	0.659267	7.49772	180.734	0.00565305	0.042759
FAM153B	0.12035	6.89082	118.671	0.0116262	0.0819522
RP11-844P9.2	0.945714	2.58013	5.97992	1.33886e-10	2.73418e-09
ZNF346	2.36436	-1.95774	-3.88453	1.42747e-09	2.63228e-08
NSD1	5.83915	-1.827	-3.54799	0	0
PRR7	0.648851	2.05867	4.16603	0.00372282	0.0292186
RP11-1277A3.2	0.769948	1.73951	3.33922	0.00805204	0.0588998
RP11-1101H11.1	3.5273	4.13925	17.6213	8.00037e-05	0.000833252
FAM153A	0.40533	6.09686	68.4441	3.3199e-06	4.19236e-05
RMND5B	3.05575	-1.83962	-3.57916	2.9976e-15	9.27587e-14
PHYKPL	3.55894	2.49175	5.62458	0	0
ZNF354A	3.73437	-1.55268	-2.93362	1.23351e-07	1.83669e-06
ZNF354C	0.962783	-2.35967	-5.13252	1.5873e-05	0.00018359
C5orf45	4.67421	2.05476	4.15475	0	0
GFPT2	42.7435	3.43627	10.8248	0	0
CTC-205M6.5	0.519638	2.04115	4.11572	0.000635603	0.00573761
LINC00847	2.0433	-1.80687	-3.49883	6.41434e-05	0.000677222
DUSP22	1.71325	-1.56363	-2.95597	4.22079e-07	5.90001e-06
IRF4	0.413282	7.79493	222.079	0.00393477	0.0307152
FOXQ1	4.59798	3.41201	10.6443	0	0
RP11-420G6.4	0.524025	2.63144	6.19643	0.0058552	0.0441321
SERPINB9	40.6122	3.52257	11.4921	0	0
TUBB2A	91.5053	3.37564	10.3793	0	0
TUBB2B	3.0123	3.50144	11.325	1.9984e-15	6.2849e-14
RP11-420L9.5	1.90671	2.69814	6.48963	1.20126e-11	2.7152e-10
F13A1	0.243608	1.87299	3.6629	0.0051779	0.0394491
GCNT2	11.7742	-2.14355	-4.41848	0	0
PAK1IP1	21.5281	-1.7503	-3.36428	0	0
DTNBP1	1.72538	-2.40338	-5.29041	2.89922e-06	3.69016e-05
MYLIP	15.0227	3.40295	10.5777	0	0
NUP153	29.0785	-1.5545	-2.93731	0	0
ID4	1.78161	4.1233	17.4276	5.15553e-10	9.96823e-09
MBOAT1	3.48537	-1.94597	-3.85296	9.91146e-10	1.86035e-08
RN7SL128P	3.95858	1.65307	3.14503	0.00813643	0.0594795
SOX4	8.79382	3.32383	10.0132	0	0
C6orf62	37.2644	-1.88089	-3.68301	0	0
LRRC16A	1.82215	-1.65946	-3.15899	6.22686e-09	1.07386e-07
HIST1H2AA	7.9249	6.33682	80.8299	1.11032e-06	1.4835e-05
HIST1H2BA	7.12424	8.15004	284.058	0.00263881	0.0212447
TRIM38	4.12552	-1.95168	-3.86825	1.55431e-15	4.93663e-14
HIST1H3B	474.242	-1.79663	-3.47408	0	0
U91328.2	4.74299	3.43312	10.8012	1.41287e-05	0.000164236
HIST1H1C	875.051	-2.26111	-4.7936	0	0
HIST1H1T	1.79584	2.44994	5.46392	0.00138631	0.011825
HIST1H2BC	192.125	-1.71052	-3.2728	0	0
HIST1H1E	559.182	-4.07845	-16.8942	0	0
HIST1H2BE	22.6177	-1.63677	-3.10968	3.26743e-08	5.21174e-07
HIST1H4D	3.11947	6.71254	104.876	0.0136904	0.0947797
HIST1H2BF	1.07786	6.88803	118.442	0.0119954	0.0842054
HIST1H2BG	14.382	7.02639	130.363	4.9034e-08	7.66048e-07
HIST1H2AE	6.26612	6.1291	69.9909	3.07432e-06	3.89586e-05
BTN2A2	2.85996	-1.95794	-3.88506	1.0425e-13	2.84096e-12
BTN2A3P	1.58417	-2.20129	-4.59891	4.32402e-07	6.02973e-06
RP1-86C11.7	3.38809	4.46122	22.0274	1.99144e-05	0.0002276
HIST1H4I	4.03691	4.28596	19.5075	3.95795e-13	1.01854e-11
ZNF391	0.385398	-2.02826	-4.07913	0.0102426	0.0732543
HIST1H2BN	7.35692	-1.6404	-3.11752	0	0
HIST1H3J	3.73336	3.50939	11.3876	3.73557e-07	5.26122e-06
OR2B2	1.95688	7.75102	215.422	0.00426259	0.0330731
OR2W6P	2.43596	5.54749	46.7693	2.55486e-05	0.000288116
OR2B6	2.58515	5.63985	49.8615	1.89701e-05	0.000217496
IQCB2P	1.35331	7.65391	201.399	0.00462612	0.0356543
ZSCAN12P1	0.549367	4.24048	18.9022	0.00209901	0.0172461
ZSCAN16	3.98547	-2.55479	-5.87581	3.01164e-06	3.82231e-05
RP5-874C20.3	4.9381	-1.73146	-3.32065	4.64949e-11	9.95239e-10
PGBD1	4.96674	-1.9361	-3.8267	2.3026e-13	6.055e-12
ZSCAN12	1.99664	-1.68476	-3.21487	2.80827e-08	4.51551e-07
RP5-1186N24.3	0.399154	1.70883	3.26895	0.0100522	0.0720173
XXbac-BPG308K3.6	1.29952	8.51824	366.644	0.00160683	0.0135402
TRIM27	6.80095	-1.98765	-3.96591	0	0
ZNF311	1.00782	-2.04205	-4.1183	0.000998753	0.00870826
OR2P1P	1.47831	6.7126	104.88	0.0139404	0.0962563
SAR1P1	3.95995	7.7494	215.18	0.00415354	0.0322877
RNF39	1.72498	3.78137	13.7501	3.61258e-10	7.0797e-09
XXbac-BPG249D20.9	1.86649	3.29293	9.80099	0.000136317	0.00136727
TUBB	350.778	-3.66159	-12.6546	0	0
XXbac-BPG252P9.9	2.77886	-4.02327	-16.2602	0.0030185	0.024037
LINC00243	0.918471	3.31988	9.98581	2.01629e-05	0.000230258
PSORS1C1	0.46242	-2.52855	-5.76993	0.00165849	0.0139328
TCF19	20.3797	-1.9888	-3.96908	0	0
XXbac-BPG299F13.17	1.69297	2.86769	7.29897	6.83009e-12	1.58919e-10
HCP5	0.830467	-1.74594	-3.35413	0.00552937	0.0419334
C6orf47	7.23168	-3.25156	-9.52393	0	0
CSNK2B-LY6G5B-1181	1.17352	2.82632	7.09264	1.54389e-05	0.000178748
HSPA1A	50.1066	3.66386	12.6745	0	0
HSPA1B	138.574	2.49305	5.62966	0	0
NEU1	13.2176	1.87954	3.67959	0	0
C2	0.193237	2.72557	6.61423	0.00162193	0.0136555
TNXB	0.732929	2.9686	7.82775	0	0
PPT2-EGFL8	0.491914	-1.99136	-3.97613	0.00264364	0.0212764
TAPSAR1	1.21031	-2.36474	-5.15061	0.00253451	0.0204927
BRD2	37.004	1.69317	3.23366	0	0
HLA-DPA1	0.118776	3.83367	14.2577	0.00634297	0.0474803
COL11A2	0.507163	3.28023	9.71513	1.68516e-08	2.76503e-07
BAK1	10.8546	-2.55788	-5.88843	0	0
UHRF1BP1	4.28716	-1.6231	-3.08036	0	0
SCUBE3	0.432254	-1.83059	-3.55684	0.00146178	0.0124048
FANCE	10.3537	-1.69796	-3.24441	5.9952e-15	1.81246e-13
MAPK14	22.9244	-1.73054	-3.31852	0	0
C6orf222	1.55601	5.16343	35.8383	9.70457e-12	2.21343e-10
LAP3P2	0.948686	6.97682	125.96	0.0107971	0.0766693
CDKN1A	73.9738	1.90768	3.75206	0	0
TMEM217	2.73172	3.88295	14.7532	0	0
MDGA1	0.44344	2.75946	6.77143	6.8201e-13	1.72211e-11
SAYSD1	1.66982	-1.65442	-3.14797	0.000193125	0.00189494
MOCS1	1.67458	-1.91203	-3.76339	4.1101e-07	5.75225e-06
ADCY10P1	0.371995	1.97873	3.94146	0.000211518	0.00206315
MED20	7.10291	-2.20948	-4.62508	0	0
GUCA1B	2.72766	4.60643	24.3597	1.81326e-07	2.64138e-06
TBCC	27.9428	2.07637	4.21746	0	0
KLHDC3	19.6266	-1.60734	-3.0469	0	0
KLC4	0.911617	1.7042	3.25848	6.12662e-09	1.05689e-07
DNPH1	1.09608	1.82098	3.53321	0.00235596	0.0191814
POLH	6.1351	-2.21673	-4.64837	0	0
GTPBP2	7.83127	-2.02334	-4.06523	0	0
AARS2	2.61797	-1.71372	-3.28005	1.55857e-08	2.57119e-07
TRAM2	44.6237	-2.90633	-7.49709	0	0
RP1-152L7.5	12.7182	1.70185	3.25317	0	0
GCLC	3.47813	1.75782	3.38188	0	0
KIAA1586	9.77103	-2.09685	-4.27775	0	0
LGSN	0.162397	4.2406	18.9038	0.00182169	0.0151518
RP5-1148A21.3	1.46874	7.55171	187.625	0.00525924	0.0400372
RP11-59D5__B.2	0.63086	2.5066	5.6828	0.00483303	0.0370858
KCNQ5	4.49597	-1.66862	-3.1791	0	0
MB21D1	20.6178	-2.04725	-4.13318	0	0
LCA5	1.70959	2.08187	4.23357	1.11022e-16	3.80884e-15
RP11-296E7.1	0.516089	5.96009	62.2537	6.50516e-06	7.90706e-05
FAM46A	3.13169	1.5215	2.8709	5.55112e-16	1.81497e-14
RP11-393I2.4	0.445647	4.40755	21.2229	3.23007e-05	0.000357424
SMIM8	1.41603	-1.76901	-3.40819	0.000298606	0.0028416
SRSF12	0.268234	6.80437	111.768	0.012506	0.0874391
MDN1	7.59411	-1.516	-2.85998	0	0
POU3F2	0.729308	-1.56212	-2.95287	0.00448845	0.034658
FBXL4	2.81603	-1.59051	-3.01157	1.15563e-12	2.85684e-11
RTN4IP1	2.98208	-1.92019	-3.78473	6.38967e-08	9.85716e-07
C6orf203	3.01807	-1.81271	-3.51302	1.66635e-05	0.000192194
SLC16A10	0.95678	3.6508	12.5603	0	0
KIAA1919	2.30713	-1.64642	-3.13056	1.84199e-09	3.36126e-08
MARCKS	25.5588	-1.54785	-2.92381	0	0
RP3-399L15.3	0.632474	-2.33015	-5.02857	1.34746e-05	0.000157076
HS3ST5	0.656876	-2.96498	-7.80813	0.000958818	0.00837903
ZUFSP	7.47493	-1.66557	-3.1724	3.15192e-12	7.54959e-11
DCBLD1	3.08066	-1.53269	-2.89325	1.6773e-11	3.74431e-10
TBC1D32	0.794633	-2.04067	-4.11437	6.98272e-06	8.45197e-05
GJA1	5.48623	-2.33879	-5.05877	7.99361e-15	2.39034e-13
MED23	4.37677	-1.73903	-3.33811	0	0
CTGF	85.195	1.84481	3.59205	0	0
SNORA33_3	5.86505	3.15423	8.90264	0.00388419	0.0303696
TBPL1	9.65656	1.87341	3.66397	0	0
SGK1	6.08036	1.5035	2.83531	0	0
ALDH8A1	0.372999	3.10841	8.62432	0.00103887	0.00902265
PDE7B	0.146731	2.3833	5.2173	0.00591104	0.0445181
CITED2	69.23	2.68787	6.44362	0	0
LTV1	18.3152	-1.96325	-3.89939	0	0
SASH1	2.50855	-1.95052	-3.86515	2.66454e-15	8.28516e-14
ZC3H12D	0.118142	3.66802	12.7111	0.00888418	0.0644402
TFB1M	2.43494	-1.67252	-3.1877	8.01236e-06	9.60769e-05
SERAC1	1.10539	-1.57942	-2.9885	3.16426e-07	4.48941e-06
SNORA20_1	9.2243	1.65327	3.14545	0.0113905	0.080428
RP11-288H12.3	0.755278	2.02701	4.07559	8.43057e-05	0.000876163
SLC22A1	0.760006	3.43344	10.8036	1.68867e-05	0.000194574
AL591069.1	0.620762	3.98259	15.8081	0.00415844	0.0323171
RP3-428L16.2	0.932701	2.23955	4.72249	0.00212025	0.0174071
RP11-517H2.6	0.330473	1.80213	3.48736	0.0023406	0.0190644
KIF25-AS1	0.621411	7.46101	176.192	0.0062899	0.0471135
DLL1	1.67349	8.90869	480.597	0.000964326	0.00842589
FAM20C	1.25346	-2.01078	-4.03001	4.48186e-06	5.55884e-05
AC147651.3	0.45901	2.75562	6.75341	0.00018102	0.00178465
GPER1	2.15529	3.06446	8.36553	1.11022e-16	3.80884e-15
ZFAND2A	22.247	2.46393	5.51717	0	0
MICALL2	0.820286	2.03813	4.10713	1.02685e-12	2.54828e-11
LFNG	4.52779	2.61489	6.12575	0	0
FOXK1	3.60872	-1.79676	-3.47439	0	0
RNF216P1	3.61946	-2.25566	-4.77551	2.22045e-16	7.50186e-15
FSCN1	26.1201	4.2513	19.0444	0	0
RNF216	8.0645	-1.59872	-3.02875	0	0
ZNF815P	0.639973	3.16242	8.95333	4.21205e-06	5.24106e-05
SNORA42_3	43.3076	1.86285	3.63725	3.69022e-09	6.52772e-08
RP11-611L7.1	6.46388	1.59116	3.01291	8.09586e-12	1.8679e-10
MIOS	6.08289	-1.66231	-3.16522	0	0
SCIN	1.29711	4.77414	27.3628	5.77316e-15	1.74808e-13
ARL4A	17.6952	-2.0283	-4.07924	0	0
TSPAN13	3.56544	2.04893	4.13799	1.20681e-13	3.26869e-12
TWISTNB	20.3271	-2.01725	-4.04811	0	0
RAPGEF5	0.558688	-1.61513	-3.06339	4.24539e-05	0.000460946
AC002480.3	1.30873	-2.01762	-4.04915	0.000746833	0.00665846
MALSU1	6.51816	-2.00977	-4.02717	0	0
IGF2BP3	1.43021	-1.5114	-2.85087	5.50829e-08	8.54998e-07
CTB-119C2.1	2.26632	4.6791	25.6183	5.539e-08	8.59356e-07
JAZF1	2.06707	1.55332	2.93492	4.47906e-10	8.72451e-09
NOD1	0.566409	-1.78617	-3.44898	0.000468977	0.00431918
GGCT	14.416	-1.6083	-3.04892	0	0
FAM188B	0.295266	-1.69992	-3.24883	0.0144301	0.0992464
RP9P	1.74651	-1.68491	-3.21521	0.00819077	0.0598388
RP9	4.97527	-2.42063	-5.35406	8.22301e-10	1.55811e-08
BMPER	1.60273	-2.09426	-4.27006	6.32693e-09	1.09015e-07
RP11-467D6.1	0.615373	2.53113	5.78023	0.000424059	0.00393561
URGCP	2.44776	-1.9566	-3.88146	3.9635e-14	1.12192e-12
POLR2J4_1	1.26916	-1.8421	-3.58532	4.23473e-08	6.67539e-07
AEBP1	0.137785	3.0055	8.03057	0.00719861	0.0532299
IGFBP3	12.7324	1.62132	3.07657	0	0
TNS3	3.40179	-2.0207	-4.0578	0	0
AC095067.1	0.442685	3.82125	14.1355	0.00035124	0.00330222
FIGNL1	10.1589	-2.22601	-4.67838	0	0
EGFR	17.9772	-1.68052	-3.20543	0	0
EGFR-AS1	0.523158	-3.49726	-11.2922	0.0102296	0.07317
MRPS17_1	0.447188	3.41244	10.6475	0.00162091	0.0136509
GBAS	1.79377	-1.66764	-3.17695	9.18275e-08	1.38624e-06
ZNF680	1.40237	-2.33656	-5.05097	2.54716e-08	4.11397e-07
ZNF273	0.505623	-2.67751	-6.39749	2.32594e-05	0.000263535
SNORA22_2	7.35363	2.31773	4.98547	0.00526245	0.0400563
ZNF92	5.26087	1.84319	3.58803	0	0
TYW1	6.23167	-1.67322	-3.18926	6.37268e-14	1.76749e-12
TBL2	5.21343	-1.65889	-3.15774	1.53211e-14	4.47721e-13
DNAJC30	1.16881	-2.357	-5.12304	0.000640473	0.00577345
GTF2IRD1	1.75926	-1.88729	-3.69939	1.90166e-09	3.4614e-08
GTF2IRD2B	0.490552	2.0433	4.12187	5.69766e-08	8.82969e-07
STAG3L1	1.52358	-3.6649	-12.6836	1.00753e-05	0.000119279
HSPB1	15.1644	1.675	3.19319	0	0
TMEM60	7.68169	-1.83828	-3.57583	4.36887e-07	6.09079e-06
CACNA2D1	1.24435	1.50903	2.84619	1.04945e-11	2.38419e-10
MIR1255B1	0.230965	3.66808	12.7116	0.00963245	0.0693021
AC005076.5	1.1149	3.00304	8.0169	0.00148501	0.0125816
ABCB1	0.122551	3.83234	14.2446	0.00789952	0.0579014
RUNDC3B	1.13366	2.58979	6.02013	1.32799e-11	2.98642e-10
DBF4	11.3415	-2.01057	-4.02942	0	0
CLDN12	10.8952	-1.53597	-2.89983	0	0
AKAP9	5.9698	-1.51947	-2.86686	0	0
RBM48	5.12488	1.54631	2.9207	0	0
PEG10	46.3536	4.80925	28.0368	0	0
PDK4	1.1987	3.65461	12.5935	5.31797e-14	1.48494e-12
SLC25A13	8.42234	-2.53512	-5.79627	0	0
ZKSCAN5	6.94449	1.54999	2.92814	0	0
GS1-259H13.2	1.18047	1.53605	2.89999	0.00426694	0.0331024
EPHB4	3.60717	-1.69768	-3.24379	3.33067e-16	1.1097e-14
ACHE	0.164152	2.83978	7.1591	0.0133669	0.0928628
TRIM56	2.37241	-1.86973	-3.65464	4.55058e-08	7.13435e-07
NAT16	0.236359	3.41237	10.647	0.00148481	0.0125816
COL26A1	0.67372	7.60344	194.476	0.00504594	0.0385251
POLR2J2_1	2.83479	3.37707	10.3896	4.44089e-16	1.46692e-14
ORC5	5.24021	-1.92168	-3.78864	4.51861e-14	1.27095e-12
RP11-325F22.2	1.25917	6.89088	118.676	0.0118587	0.0833778
LINC01004	1.67406	2.98723	7.92948	4.86179e-05	0.000522665
HBP1	8.7708	1.77049	3.41169	0	0
AC002467.7	2.54403	1.57226	2.97369	0.00102942	0.00895129
NRCAM	0.183499	1.90015	3.73252	0.0035963	0.0283103
LSMEM1	7.03171	6.4967	90.3026	0	0
TFEC	0.114265	3.00305	8.01693	0.00162934	0.0137059
AC073130.1	2.6181	-2.89948	-7.46159	5.74708e-08	8.89912e-07
NAA38	4.04566	-1.95392	-3.87426	1.11022e-16	3.80884e-15
WNT16	0.163311	3.48061	11.1627	0.0135748	0.0941373
FEZF1-AS1	0.569799	-2.99679	-7.9822	0.00431081	0.0334203
FSCN3	0.235784	3.98234	15.8053	0.00460476	0.0354944
RBM28	3.45219	-1.55588	-2.94013	0	0
RP11-212P7.3	5.12107	-2.41671	-5.33951	0.000291365	0.00277727
HILPDA	4.16604	-1.70214	-3.25383	4.70304e-07	6.53146e-06
RP11-155G14.6	1.15526	3.98253	15.8074	0.00423705	0.0328927
FAM71F2	0.29551	3.98259	15.8081	0.00415929	0.0323194
RP11-309L24.9	0.774673	3.00311	8.01727	0.00146825	0.0124523
RP11-448A19.1	0.537782	-1.52752	-2.88289	0.00125149	0.0107513
CPA4	4.35711	2.3259	5.01378	0	0
MIR29B1	6.20542	-1.93244	-3.81699	0	0
SLC35B4	5.68744	-2.20738	-4.61836	0	0
RP11-38M8.1	0.574289	3.84848	14.4048	0.00835273	0.0609065
AKR1B1	30.5209	1.84862	3.60155	0	0
BPGM	33.8349	3.89533	14.8803	0	0
C7orf49	3.91802	-2.28987	-4.89011	1.11022e-16	3.80884e-15
ZC3HAV1L	2.94114	-2.20986	-4.62629	9.44623e-06	0.000112107
JHDM1D-AS1	0.959127	1.80258	3.48844	0.000350411	0.00329551
RP4-813F11.4	0.509018	2.8236	7.07926	0.00140275	0.0119477
CASP2	3.21606	-1.77333	-3.41841	1.55431e-15	4.93663e-14
FAM131B	0.329489	5.43411	43.2345	6.78715e-05	0.000713857
EZH2	47.3097	1.98072	3.9469	0	0
RNY4	14.3444	2.53125	5.78074	0.000494008	0.00453381
RNY1	370.805	2.05597	4.15824	0	0
ZNF425	1.17779	1.6541	3.14726	5.25081e-07	7.2469e-06
ZNF282	4.63213	-2.04641	-4.13076	6.4615e-14	1.79041e-12
ZNF777	1.89052	-1.54936	-2.92688	3.8889e-05	0.000424794
ZNF767	2.12374	-1.94476	-3.84973	8.06246e-08	1.22609e-06
ATP6V0E2-AS1	1.33475	-2.94843	-7.7191	8.86634e-06	0.00010555
DPP6	0.146043	7.4976	180.718	0.00557192	0.0422228
PAXIP1-AS1	3.95062	1.84091	3.58237	8.96061e-13	2.23235e-11
AC144652.1	3.66061	3.17502	9.03184	2.9976e-15	9.27587e-14
INSIG1	76.85	4.05178	16.5847	0	0
EN2	2.15394	4.36979	20.6746	0	0
SHH	0.786051	4.60263	24.2956	1.10223e-09	2.05484e-08
AC021218.2	1.74983	-1.73764	-3.3349	0.000177004	0.00174923
AC011899.9	0.78652	8.37701	332.454	0.00193673	0.0160119
ZNF596	0.907894	2.46076	5.50506	3.07449e-10	6.06427e-09
RP5-855D21.1	1.67833	2.88939	7.40959	0.00372191	0.0292155
ERICH1	4.54778	3.61963	12.2918	0	0
RP11-115C21.2	0.608981	1.85095	3.60737	0.00145027	0.0123143
CTD-2541M15.3	2.43576	5.48072	44.6541	3.57925e-08	5.68556e-07
CTD-2541M15.1	14.8051	6.17677	72.3425	0	0
CTD-2541M15.4	27.7798	6.38639	83.6557	0	0
RP11-375N15.2	0.667106	4.24067	18.9046	0.00197865	0.0163117
SOX7_2	0.0886672	-1.83127	-3.55849	1.73093e-08	2.83691e-07
AF131215.5	0.316519	3.00569	8.0316	0.00781504	0.0573623
FAM167A	3.06963	-1.84576	-3.59443	9.96314e-13	2.47464e-11
USP17L7	6.5937	8.09032	272.539	3.16351e-10	6.23134e-09
USP17L2	11.8996	8.85117	461.814	4.51028e-12	1.06617e-10
RP11-351I21.7	3.35713	8.49183	359.994	0.0016336	0.0137397
RP11-351I21.6	5.19459	7.38861	167.569	8.66121e-09	1.46956e-07
DLC1	16.7801	-1.69398	-3.23547	0	0
PPM1AP1	0.469214	3.48054	11.1622	0.0136072	0.0943167
NAT1	2.68598	-1.73895	-3.33792	7.5951e-07	1.03416e-05
XPO7	8.5909	-1.62264	-3.07937	0	0
RP11-582J16.5	3.46444	2.12508	4.36227	3.33067e-16	1.1097e-14
CTD-3247F14.2	1.17558	9.05641	532.415	0.000764182	0.00680473
EGR3	4.31086	10.8893	1896.74	5.01e-05	0.000537493
RP11-875O11.2	0.809893	2.59998	6.0628	1.35711e-05	0.000158074
TNFRSF10D	53.4555	2.32857	5.02306	0	0
R3HCC1	6.99495	-2.10306	-4.29619	1.17684e-14	3.47594e-13
FP15737	6.60558	-9.6652	-811.926	0.00214005	0.0175546
GNRH1	2.34725	1.71129	3.27453	1.84567e-05	0.000211826
RP11-395I14.2	1.58625	4.1173	17.3552	0.00253942	0.0205246
PNMA2	7.63018	-2.14271	-4.4159	0	0
PTK2B	0.381081	-1.94154	-3.84115	0.00124763	0.0107229
CLU	24.3941	4.83383	28.5185	0	0
DUSP4	21.0946	-2.66042	-6.32217	0	0
FUT10	2.14529	-1.72614	-3.30841	4.9885e-09	8.69645e-08
TTI2	2.87749	-1.53808	-2.90407	1.64693e-07	2.41248e-06
RNF122	5.08903	4.60188	24.283	0	0
ZNF703	0.682715	2.29489	4.90716	3.34306e-05	0.000368726
PLEKHA2	3.88883	-2.44924	-5.46127	0	0
ADAM32	0.120996	2.3633	5.14545	0.00176729	0.0147631
SMIM19	1.11975	1.51834	2.8646	9.41673e-05	0.000970448
POMK	13.3065	-2.09092	-4.26021	0	0
CEBPD	2.80697	1.53464	2.89715	4.3626e-08	6.85638e-07
TGS1	8.42839	-2.02577	-4.07209	0	0
RP11-446E9.1	0.649687	3.98247	15.8068	0.00399387	0.0311342
CHCHD7	12.7866	3.05875	8.33253	0	0
RP11-140I16.3	2.83347	3.46629	11.0524	0.00018022	0.00177828
ARMC1	13.5657	-1.57215	-2.97348	0	0
AC084082.3	2.64924	-3.69866	-12.984	0.000256769	0.00246786
RRS1	6.26875	-1.7628	-3.39357	1.04665e-07	1.57183e-06
C8orf46	0.80849	-1.60464	-3.04121	0.000245857	0.00237088
RP11-7F18.2	0.685046	3.1543	8.90305	0.00340119	0.0268659
RDH10	5.68367	2.68449	6.42852	0	0
RP11-434I12.2	0.220959	3.2892	9.77568	0.00253268	0.0204845
RP11-463D19.2	2.66692	-1.8801	-3.68101	0.0107408	0.0763071
ZFHX4	0.317036	-1.88968	-3.70554	9.98103e-05	0.00102367
PEX2	5.26778	-1.84655	-3.59639	2.22045e-16	7.50186e-15
RP11-594N15.3	0.408066	2.68243	6.41936	0.000373001	0.00348752
IL7	3.03831	1.94094	3.83956	9.34808e-14	2.55834e-12
RP11-79H23.3	2.26377	3.28338	9.73637	0	0
HEY1	0.847114	2.67874	6.40298	1.84398e-06	2.3983e-05
Y_RNA_388	1.29377	2.1328	4.38567	0.000931949	0.00816151
RP11-48B3.3	0.403065	4.96742	31.2853	0.000242714	0.00234448
RP11-48B3.4	1.18276	7.60369	194.508	0.00492836	0.0377271
PAG1	2.10005	-1.86975	-3.65469	4.29323e-13	1.10286e-11
SLC10A5P1	0.526319	3.83386	14.2596	0.00582076	0.0439058
CA2	43.0579	5.93394	61.1356	0	0
REXO1L1	0.248225	7.32201	160.009	0.00705695	0.0523096
REXO1L11P	0.758802	7.1527	142.291	0.00950992	0.0685999
RBM12B	5.2865	-1.51281	-2.85366	0	0
GEM	31.1141	2.35829	5.12763	0	0
KB-1208A12.3	6.59806	1.70719	3.26523	2.9976e-15	9.27587e-14
POP1	13.481	-1.53726	-2.90242	0	0
OSR2	1.09056	2.2038	4.60693	6.65572e-07	9.12268e-06
SNX31	0.195549	3.66931	12.7225	0.011779	0.0829279
RP11-521I2.3	0.86286	4.35395	20.4488	0.00178033	0.014852
KLF10	40.8946	1.84467	3.5917	0	0
RP11-318M2.2	0.334624	2.05127	4.14471	0.00159999	0.0134845
RP11-1C8.5	0.133193	3.66808	12.7116	0.00961197	0.0691978
RIMS2	1.72526	-1.66566	-3.17259	8.95173e-13	2.2311e-11
RSPO2	0.294377	6.80443	111.773	0.0126197	0.0881165
LINC00536	0.427003	3.72948	13.2643	0.000749626	0.00668129
SAMD12	1.37125	-1.54529	-2.91863	2.19759e-10	4.40227e-09
TNFRSF11B	1.61084	2.79323	6.93179	7.87585e-10	1.49675e-08
DSCC1	10.9134	-1.50622	-2.84064	1.73417e-13	4.60635e-12
ZHX1-C8ORF76	2.43241	-1.96717	-3.91001	0.00115072	0.00993286
FBXO32	22.0299	3.91801	15.1161	0	0
FER1L6	0.176203	4.45944	22.0002	0.00104754	0.00909244
RNF139-AS1	0.246523	2.04183	4.11768	0.00259815	0.0209582
SQLE	4.10437	-2.27759	-4.84868	4.10783e-15	1.257e-13
KCNQ3	1.93997	-1.5493	-2.92675	1.08935e-12	2.6976e-11
TG	0.177871	7.49754	180.711	0.0055691	0.0422125
WISP1	0.496176	7.44151	173.827	0.0059631	0.0448634
NDRG1	31.094	3.57388	11.9082	0	0
AC083843.1	1.17954	-2.05339	-4.15081	2.58222e-07	3.70181e-06
PTP4A3	0.550572	1.61075	3.05411	0.0145092	0.099719
ARC	90.7588	9.84997	922.861	0	0
JRK	1.69892	-1.58043	-2.99058	3.22529e-11	7.00769e-10
ZNF696	1.46527	-4.07821	-16.8913	9.70673e-07	1.30689e-05
MAFA	15.0297	8.75381	431.676	0	0
EPPK1	1.23123	6.29352	78.4401	1.12133e-14	3.32047e-13
CYHR1	4.23835	1.60976	3.05202	0	0
PPAPDC2	1.05365	-1.99255	-3.97941	0.000889314	0.0078261
CD274	12.7342	-2.6852	-6.43171	0	0
PDCD1LG2	2.37827	-1.99724	-3.99235	5.25099e-06	6.45734e-05
RANBP6	10.4656	-2.61941	-6.14498	0	0
ACER2	0.974176	1.85264	3.6116	0.000577704	0.00524363
RP11-363E7.4	1.04942	2.03139	4.08798	0.000187908	0.00184752
TEK	0.318361	3.61626	12.2631	8.95231e-05	0.000924896
RP11-326F20.5	0.9017	2.63144	6.19646	0.00607798	0.0456742
NFX1	4.91917	-1.60258	-3.03687	2.22045e-16	7.50186e-15
AQP3	23.3375	6.61329	97.9036	0	0
KIAA1045	0.28346	7.25881	153.151	0.00755907	0.0556318
C9orf131	0.419026	3.30343	9.8726	4.49207e-05	0.000485448
ARHGEF39	1.08256	-2.39582	-5.26277	9.5279e-08	1.43685e-06
MELK	43.8654	-2.11889	-4.34358	0	0
RP11-405L18.4	3.24356	4.1503	17.7568	0.000138533	0.00138804
FBXO10	3.36468	2.31784	4.98586	0	0
EXOSC3	14.4514	-1.74663	-3.35573	0	0
ALDH1B1	13.2062	-2.41796	-5.34415	0	0
RP11-262H14.3	0.472468	-3.4435	-10.8792	0.010933	0.077539
RP11-318K12.1	4.20627	-1.61427	-3.06157	2.70879e-05	0.000303637
RP11-460N11.2	1.46534	-2.83183	-7.11978	4.65712e-06	5.7663e-05
KLF9	4.75816	2.10678	4.3073	0	0
TMEM2	21.3753	2.46369	5.51627	0	0
PCSK5	0.33089	2.37265	5.17892	1.23748e-08	2.0615e-07
SPATA31D4	0.173482	4.12482	17.4459	0.00362846	0.0285401
C9orf64	2.83188	-1.67963	-3.20345	1.7178e-06	2.24785e-05
SECISBP2	8.00262	1.50568	2.83958	0	0
GADD45G	7.3431	9.78476	882.076	0.000274701	0.00263146
NFIL3	17.9223	1.69274	3.2327	0	0
NOL8	9.3333	-1.63919	-3.11492	0	0
ZNF484	6.12219	-2.25217	-4.76397	0	0
C9orf89	8.12858	1.58947	3.00938	0	0
RP11-2B6.2	5.94847	-1.80897	-3.50393	9.55937e-07	1.28885e-05
RP11-435O5.2	1.03274	-3.4437	-10.8807	0.012099	0.08484
PTCH1	0.862853	1.86275	3.637	0	0
CTSV	7.66511	3.71768	13.1562	0	0
CCDC180	0.363574	-1.62925	-3.09352	5.84391e-05	0.000621196
CORO2A	2.0954	-1.6827	-3.21028	8.33638e-09	1.41652e-07
NR4A3	1.68201	4.29045	19.5683	0	0
MURC	0.69888	1.56901	2.96701	0.00240818	0.0195569
BAAT	0.268605	3.41225	10.6461	0.001813	0.0151013
PTPN3	2.78037	-1.78221	-3.43953	0	0
PALM2-AKAP2	0.122674	4.43562	21.6399	0.00577845	0.0436048
C9orf152	2.52681	5.20848	36.975	5.44009e-15	1.65155e-13
HDHD3	4.3879	-2.79557	-6.94303	3.2337e-10	6.3631e-09
RGS3	2.46282	-2.17549	-4.5174	0	0
ASTN2	0.431587	-2.65002	-6.27678	9.62998e-05	0.000991186
TRIM32	10.1915	-2.04608	-4.12981	0	0
TLR4	12.2487	-2.37729	-5.19559	0	0
RP11-27I1.4	5.07536	-2.5113	-5.70135	1.29933e-07	1.93022e-06
TRAF1	10.0692	-1.83536	-3.56861	0	0
RP11-244O19.1	1.86565	-2.29333	-4.90186	1.2896e-07	1.91774e-06
SCAI	2.09281	-1.54492	-2.91788	2.22045e-16	7.50186e-15
PRPS1P2	3.49032	1.55827	2.94501	5.00214e-05	0.000536854
MVB12B	0.464213	-1.89325	-3.71472	0.000438191	0.00405659
RP11-203J24.9	2.67186	1.94161	3.84133	0.000576917	0.00523813
PIP5KL1	0.726802	1.98143	3.94883	0.000422346	0.0039216
RP11-203J24.8	0.332357	2.08095	4.23085	0.0117823	0.0829309
LCN2	1.88192	1.54121	2.91039	0.000328958	0.00310741
C9orf16	6.47758	2.13302	4.38636	0	0
TBC1D13	8.29632	-1.79235	-3.46378	0	0
LRRC8A	41.6857	1.57708	2.98364	0	0
IER5L	3.32397	3.28038	9.71613	0	0
ASS1	6.93818	1.59865	3.02859	0	0
FIBCD1	0.239309	2.20438	4.60877	0.00769934	0.0565921
NUP214	7.07248	-1.51609	-2.86016	0	0
NTNG2	0.520333	2.85185	7.21925	4.66696e-07	6.48759e-06
CEL	0.926997	2.36897	5.16571	2.36065e-05	0.000267153
REXO4	11.9009	-1.9869	-3.96385	0	0
DBH-AS1	0.31918	2.48264	5.5892	0.01081	0.0767325
LINC00094	4.18907	-1.64731	-3.13248	2.60121e-09	4.67724e-08
BRD3	2.61054	-1.5486	-2.92533	1.44005e-10	2.93151e-09
WDR5	22.8255	-1.5465	-2.92109	0	0
PPP1R26-AS1	0.880775	-1.75381	-3.37248	0.00263137	0.0211878
CARD9	0.511307	2.15311	4.44785	2.69056e-07	3.84757e-06
EGFL7	6.67909	1.84828	3.6007	0	0
FAM69B	1.32914	1.78854	3.45466	1.27851e-05	0.000149431
C9orf172	0.340157	4.35616	20.4802	0.00197924	0.0163143
TRAF2	9.15937	-1.64368	-3.12462	0	0
C9orf169	1.11246	2.04528	4.12754	0.00194596	0.0160678
RNF224	0.560337	2.38343	5.21774	0.00734457	0.0541844
FAM166A	4.18925	4.5786	23.8943	0	0
RP13-122B23.8	1.10599	7.5514	187.586	0.00531561	0.0404343
NRARP	10.7365	5.4144	42.6479	0	0
EXD3	0.438699	1.9219	3.78921	2.01364e-06	2.6066e-05
NOXA1	0.592776	2.06813	4.19343	0.00778034	0.0571221
PNPLA7	0.128134	2.05867	4.16602	0.00508718	0.0388194
RP11-69C17.3	0.456902	3.10816	8.62285	0.00152571	0.0129018
PITRM1-AS1	0.992648	2.72369	6.60562	7.20245e-11	1.51037e-09
LINC00704	8.94337	-1.83562	-3.56924	2.46536e-12	5.94951e-11
LINC00705	2.17516	-2.2869	-4.88007	0.000158152	0.00157207
ASB13	3.51151	-2.76095	-6.77841	2.88266e-11	6.30356e-10
PFKFB3	20.1259	2.25721	4.78068	0	0
RP11-563J2.2	0.270647	2.76621	6.80319	0.00392289	0.0306349
PRKCQ-AS1	1.03591	-2.41016	-5.31532	0.000455302	0.00420463
RP11-554I8.2	8.16322	-3.45865	-10.994	1.05294e-08	1.76785e-07
TAF3	4.14313	1.9371	3.82934	0	0
FAM107B	22.8765	1.65871	3.15735	0	0
C10orf111	0.533808	2.50647	5.68229	0.0063064	0.0472187
ST8SIA6	0.289354	3.9824	15.806	0.0039951	0.0311357
RP11-499P20.2	1.68919	2.29803	4.91787	2.79117e-05	0.000312266
CASC10	0.610618	-2.05407	-4.15276	0.00528986	0.040249
MLLT10	4.31211	-1.6019	-3.03543	5.9952e-15	1.81246e-13
RP11-573G6.9	1.56271	4.24047	18.9021	0.00188683	0.0156486
PIP4K2A	10.5462	-1.56931	-2.96762	0	0
WAC-AS1	2.90968	-1.58713	-3.0045	1.3082e-06	1.73424e-05
BAMBI	27.9658	3.59594	12.0916	0	0
PTCHD3P1	4.96368	-1.64436	-3.12608	7.79377e-14	2.15131e-12
MTPAP	6.13313	-1.77651	-3.42596	0	0
RP11-479G22.8	1.41831	2.52526	5.75676	4.02167e-06	5.01498e-05
RP11-462L8.1	2.88994	-1.94898	-3.86101	0.000453289	0.00418805
FZD8	7.12793	4.3954	21.0449	0	0
ZNF248	1.97269	-2.38953	-5.23987	3.23919e-12	7.74897e-11
RP11-313J2.1	1.50098	-1.99928	-3.99801	2.20532e-09	3.99147e-08
ZNF33B_2	0.109554	-2.13517	-4.39289	9.0755e-06	0.000107973
ZNF485	2.29702	-3.26948	-9.64297	8.48083e-07	1.14934e-05
ZNF32	2.62131	-2.26693	-4.81298	0.000117908	0.00119675
C10orf10	5.94647	4.03904	16.4388	0	0
ZNF22	23.8986	-2.27343	-4.83471	0	0
CEP164P1	0.340946	-2.88213	-7.37237	0.00680987	0.0506275
ZFAND4	1.18228	-1.72377	-3.30298	2.40034e-06	3.08029e-05
HNRNPA1P33	9.37834	-2.37488	-5.18691	7.71009e-06	9.2741e-05
AGAP10	1.63446	-2.20625	-4.61475	8.69572e-09	1.47498e-07
BMS1P2	2.07048	-3.66502	-12.6848	1.07578e-05	0.000126995
AL603965.1	3.56737	-3.92289	-15.1672	8.20126e-08	1.24556e-06
AL591684.1	1.10977	-1.95332	-3.87263	0.00848277	0.0617924
ARHGAP22	0.982159	-1.74967	-3.36283	4.76634e-06	5.8927e-05
PARG	10.0565	-1.74871	-3.36057	0	0
AGAP8	0.607146	-2.08981	-4.25693	0.00389327	0.0304324
RP11-592B15.3	0.665425	2.23243	4.69925	0.00799133	0.0585224
TIMM23B	3.46283	2.67898	6.40404	1.77995e-06	2.32234e-05
ASAH2B	4.38601	-1.80575	-3.4961	7.16205e-13	1.80529e-11
PRKG1	0.39867	-1.61399	-3.06097	0.002977	0.0237326
DKK1	117.923	-3.87132	-14.6347	0	0
EGR2	1.55296	6.8637	116.461	1.18551e-07	1.76979e-06
UNC5B	0.300416	2.89767	7.45222	8.53828e-06	0.000101939
CDH23	0.0743343	3.90733	15.0045	0.000300844	0.00286008
RP11-574K11.31	0.757702	2.44066	5.42889	1.93348e-08	3.15278e-07
NDST2	1.34771	-3.00175	-8.00968	1.20672e-07	1.79959e-06
SH2D4B	0.134077	3.66931	12.7225	0.0117875	0.0829579
BMPR1A	4.68858	-1.51202	-2.85208	0	0
MMRN2	0.198378	2.71489	6.56542	0.00332109	0.0262727
ADIRF	3.29328	2.69875	6.49238	1.13063e-07	1.69091e-06
PTEN	12.3008	-1.63306	-3.10171	0	0
STAMBPL1	9.8953	-2.11204	-4.32302	0	0
CH25H	1.68099	-1.77015	-3.4109	0.00918731	0.0664553
IFIT5	10.1339	-1.9229	-3.79183	0	0
KIF20B	27.4999	-1.92728	-3.80337	0	0
ANKRD1	419.982	-2.87171	-7.31934	0	0
SRP9P1	0.714337	3.83373	14.2583	0.00577173	0.0435619
KIF11	45.5844	-2.04473	-4.12596	0	0
XRCC6P1	0.842253	4.13918	17.6204	8.48913e-05	0.00088114
ENTPD1	2.40047	-1.99676	-3.99103	0	0
ENTPD1-AS1	0.570105	-1.76451	-3.39759	2.2683e-06	2.91538e-05
ZNF518A	3.30718	-1.68757	-3.22113	0	0
TLL2	0.261346	3.16242	8.95329	3.96808e-06	4.9535e-05
ARHGAP19	5.94899	-1.53542	-2.89873	0	0
FRAT1	2.0416	3.7884	13.8173	3.76366e-14	1.06744e-12
FRAT2	5.36157	1.50374	2.83576	4.99989e-12	1.17566e-10
GOLGA7B_1	0.216002	2.78092	6.87289	0.000214716	0.00209046
LOXL4	3.53723	2.76005	6.77418	0	0
ENTPD7	8.97287	-1.58504	-3.00015	0	0
CUTC	6.59084	-1.58787	-3.00605	2.9527e-08	4.73325e-07
SNORA12_3	44.7327	1.75367	3.37215	3.40196e-09	6.04371e-08
HIF1AN	3.52942	-1.59667	-3.02445	0	0
FAM178A	13.9332	-1.68534	-3.21616	0	0
SEMA4G	0.174176	2.20445	4.609	0.0125513	0.0877347
HPS6	4.84121	-2.60502	-6.08399	7.83817e-13	1.96458e-11
WBP1L	4.31293	-2.18867	-4.55885	3.21965e-15	9.94167e-14
CNNM2	0.85008	1.64576	3.12912	0	0
PCGF6	9.05652	-1.86768	-3.64945	0	0
PDCD11	10.5352	-1.66349	-3.16782	0	0
CALHM2	1.3083	-1.94717	-3.85618	5.01088e-05	0.000537493
GSTO2	0.221579	3.04878	8.27509	3.87615e-06	4.84607e-05
RP11-525A16.4	1.45322	2.20439	4.6088	0.0129849	0.0904262
RP11-57H14.4	0.971192	2.34588	5.08371	1.67672e-09	3.0684e-08
DCLRE1A	6.28692	-2.45589	-5.4865	0	0
GFRA1	1.08234	-1.59546	-3.02191	1.10082e-07	1.64845e-06
BAG3	21.0111	1.96657	3.90838	0	0
NSMCE4A	6.65723	-2.1378	-4.40092	0	0
C10orf88	4.00391	-1.80861	-3.50304	7.94108e-10	1.50865e-08
OAT	101.8	2.71021	6.54416	0	0
LHPP	0.279418	2.82158	7.06937	0.00173866	0.0145534
FANK1	0.294213	1.97535	3.93224	0.00728885	0.0538077
ADAM12	0.268393	-1.74645	-3.35533	0.00564312	0.0426951
PTPRE	1.33675	-1.61384	-3.06065	4.59069e-11	9.83382e-10
INPP5A	4.36302	-1.55402	-2.93634	3.49576e-11	7.5669e-10
RPL5P28	4.736	8.21895	297.955	0.00235855	0.0191943
FRG2B	1.2687	7.92326	242.738	0.00343102	0.0270904
LRRC56	0.357541	4.35414	20.4515	0.00142894	0.0121535
RP11-496I9.1	0.314364	2.63131	6.19588	0.00758049	0.0557753
IRF7	6.00079	1.77032	3.4113	0	0
CDHR5	0.355556	3.98909	15.8794	0.000213494	0.00207962
SNORA52	340.104	1.54932	2.92679	0	0
POLR2L	78.8315	1.53762	2.90315	0	0
DUSP8	0.461489	2.31842	4.98785	6.27816e-05	0.000663571
H19	1.32984	2.14003	4.40771	1.35896e-07	2.01208e-06
IGF2	1.82764	7.19265	146.286	1.32894e-13	3.57267e-12
IGF2-AS	1.5449	8.64896	401.416	0.00134142	0.0114727
KCNQ1OT1	1.35272	2.18284	4.54047	0	0
CDKN1C	14.0218	5.48077	44.6557	0	0
SLC22A18	0.615642	2.93376	7.64098	2.07103e-08	3.36756e-07
PHLDA2	44.1146	3.28568	9.75187	0	0
SNORA54	141.604	1.71544	3.28396	0	0
ZNF195	4.16734	-1.71311	-3.27866	1.11022e-16	3.80884e-15
TRIM68	2.59108	-2.47641	-5.56509	3.37731e-11	7.32147e-10
TRIM6	1.61169	-1.9408	-3.83918	2.03571e-05	0.000232337
TRIM34	2.22956	-1.97163	-3.92212	7.96023e-06	9.55112e-05
FAM160A2	3.02042	-1.69777	-3.24398	5.27746e-10	1.01903e-08
HPX	0.187387	3.00396	8.02201	0.0110092	0.0779933
ZNF214	1.33124	-1.6913	-3.22948	0.000503387	0.00461183
SNORA3_3	32.6656	2.60482	6.08314	1.66778e-08	2.73963e-07
ADM	59.4634	4.0266	16.2978	0	0
ARNTL	4.15312	2.43039	5.3904	0	0
BTBD10	29.5991	-1.64649	-3.13071	0	0
CYP2R1	3.75937	-1.83042	-3.5564	2.84217e-12	6.82747e-11
SPTY2D1	14.3619	1.52444	2.87676	0	0
E2F8	7.48363	-1.95555	-3.87863	0	0
NAV2	4.05281	-1.64179	-3.12053	0	0
CTD-3138F19.1	4.88764	8.00303	256.538	0.00308358	0.0245078
ARL14EP	4.95574	-1.73359	-3.32554	1.55431e-15	4.93663e-14
PIGCP1	3.79449	-2.88958	-7.41057	0.000110894	0.00112933
KIAA1549L	0.191034	2.59797	6.05432	3.195e-05	0.00035361
NAT10	18.3452	-1.96539	-3.9052	0	0
ABTB2	3.875	2.19596	4.58195	0	0
EHF	7.02349	-2.20543	-4.61213	0	0
C11orf96	7.86463	6.06932	67.1504	0	0
RP11-613D13.8	0.74795	4.96772	31.292	0.000238487	0.00230712
KBTBD4_1	10.6867	1.54588	2.91983	0	0
TRIM49B	1.06118	7.12255	139.348	0.00869476	0.0632091
TRIM48	4.38835	9.16651	574.637	0.000663975	0.00596947
ZFP91-CNTF	1.23748	8.09763	273.923	0.00291729	0.0233081
CNTF	2.708	1.88664	3.69774	4.35185e-09	7.63033e-08
FAM111A	24.6103	-1.83769	-3.57437	0	0
DTX4	0.251138	1.83754	3.57399	0.00136354	0.0116457
TCN1	1.5457	3.36474	10.3012	3.44534e-06	4.33844e-05
VWCE	0.577251	4.49693	22.5793	3.31504e-07	4.68722e-06
BEST1	0.791576	3.19653	9.1675	1.11022e-16	3.80884e-15
MIR3654	1.61703	-1.60697	-3.04612	1.42816e-06	1.88593e-05
METTL12	8.89262	2.22412	4.67227	0	0
SNORA57_4	235.374	2.02187	4.06111	0	0
BSCL2	4.8182	2.36796	5.16212	0	0
NXF1	66.4515	3.49074	11.2413	0	0
RP11-727F15.9	4.18603	8.18508	291.041	0.00244888	0.0198567
WDR74	25.1314	1.6039	3.03965	0	0
NAA40	5.00085	-1.87383	-3.66504	0	0
MACROD1	1.57556	1.56067	2.94992	0.000208167	0.00203252
RP11-783K16.5	3.94943	1.76838	3.40672	0.000424649	0.00394046
PYGM	0.320287	3.0009	8.00502	7.03112e-05	0.000737356
CDC42BPG	0.375002	3.26162	9.59057	2.591e-06	3.31245e-05
EHD1	29.4413	2.02979	4.08346	0	0
RP11-399J13.3	5.75505	-2.84149	-7.1676	1.56319e-13	4.17331e-12
SAC3D1	3.36943	-1.75557	-3.37661	1.32201e-05	0.000154234
MRPL49	18.1061	-1.5716	-2.97235	0	0
POLA2	2.2693	-1.64298	-3.12311	4.20165e-09	7.38042e-08
FRMD8	3.55263	-1.62598	-3.08652	1.03482e-09	1.93665e-08
SNX32	1.42791	2.25977	4.78914	2.65007e-09	4.75917e-08
FOSL1	59.821	-1.68524	-3.21593	0	0
RIN1	2.08451	-1.68907	-3.22449	1.67878e-08	2.75614e-07
SYT12	0.12651	2.31816	4.98696	0.000496791	0.00455645
CARNS1	1.1581	5.32682	40.1358	4.48197e-13	1.14726e-11
CDK2AP2	14.6363	1.98048	3.94624	0	0
SUV420H1	6.86285	1.64332	3.12385	0	0
MYEOV	26.6132	-2.4142	-5.33025	0	0
ANO1	0.920463	5.47319	44.4217	4.25034e-11	9.13184e-10
FADD	14.9731	-2.42336	-5.36421	0	0
RP11-805J14.5	7.41775	-4.42201	-21.4367	1.63946e-07	2.40276e-06
FAM86C1	1.47955	-1.8604	-3.63107	0.000204548	0.00200031
IL18BP	1.95209	1.50675	2.84169	9.67727e-08	1.45747e-06
P2RY2	1.89704	-2.78611	-6.89768	1.0073e-06	1.35378e-05
POLD3	11.2495	-1.96484	-3.90369	0	0
NEU3	4.29298	-1.68342	-3.21188	6.76481e-12	1.57463e-10
SNORD15B	120.468	1.50791	2.84397	3.77476e-15	1.16e-13
WNT11	0.698627	7.25869	153.138	0.00741809	0.0546849
RP11-21L23.2	0.18133	3.15424	8.90267	0.00354753	0.0279606
MYO7A	0.421247	3.5945	12.0796	1.99489e-11	4.43103e-10
KCTD14	8.67038	-4.86155	-29.0718	6.89448e-14	1.90673e-12
KCTD21-AS1	0.668709	-2.37948	-5.20349	0.00855423	0.0622579
KCTD21	1.93358	-2.10754	-4.30956	5.23065e-08	8.13872e-07
USP35	1.31424	-1.95308	-3.87202	1.04409e-06	1.40052e-05
TENM4	0.0465483	3.1543	8.90308	0.00387819	0.0303309
RP11-742N3.1	331.29	1.62495	3.08432	0	0
TRIM49	1.02493	7.6541	201.425	0.00471383	0.0362783
TRIM49D1	12.7707	11.2912	2506.13	2.6065e-05	0.000293223
TRIM49D2P	12.3416	10.837	1829.26	5.44585e-05	0.000581344
TRIM53AP	1.42681	7.65373	201.374	0.00469502	0.0361468
NAALAD2	0.282352	2.14378	4.41919	0.000299323	0.00284665
KIAA1731	8.09504	-1.60466	-3.04125	0	0
SCARNA9	25.4546	1.69106	3.22894	7.92765e-11	1.65404e-09
SNORA8_3	40.0677	3.29507	9.81559	5.49161e-12	1.28656e-10
SNORA18_5	35.1203	5.21478	37.1368	6.27438e-10	1.20389e-08
GPR83	0.570337	2.51011	5.69662	7.73063e-06	9.29687e-05
FUT4	1.02486	-1.89958	-3.73105	4.1313e-06	5.14503e-05
KDM4D	0.725099	-2.64971	-6.27542	0.0030184	0.024037
RP11-712B9.2	0.20021	1.77498	3.42233	0.00907781	0.0657208
SESN3	3.25713	3.76572	13.6018	0	0
MAML2	2.12234	-1.60424	-3.04035	9.04406e-10	1.70363e-08
MMP10	2.08311	2.39587	5.26293	1.78296e-08	2.91556e-07
MMP3	17.2415	1.80896	3.50388	0	0
MMP13	0.48509	4.81726	28.1928	0.000374565	0.00350045
KBTBD3	0.704793	-2.77686	-6.8536	3.85214e-05	0.000421097
ALKBH8	6.77116	-1.61565	-3.0645	0	0
EXPH5	1.73037	-1.55479	-2.93791	6.89171e-11	1.44731e-09
FDXACB1	1.92539	-3.89754	-14.9031	7.67765e-08	1.1722e-06
DIXDC1	0.450028	-1.93464	-3.82283	0.000290615	0.00277104
BCO2	0.33487	4.1855	18.1953	4.29061e-06	5.33308e-05
TAGLN	1.28293	1.5448	2.91764	6.32764e-07	8.68536e-06
TMEM136	3.87982	-2.01868	-4.05212	1.46105e-13	3.91509e-12
RP11-166D19.1	7.88432	-2.09593	-4.27503	0	0
BLID	2.03368	-2.87126	-7.31702	0.00506132	0.0386374
RP11-820L6.1	1.34286	-3.00025	-8.00138	0.000573321	0.00520952
UBASH3B	7.28103	-2.27127	-4.82746	0	0
GRAMD1B	0.492793	-1.62188	-3.07775	0.000289292	0.00275933
NRGN	4.53796	1.81782	3.52549	1.01025e-09	1.89375e-08
VSIG2	1.2238	2.03711	4.10424	0.00036238	0.00339426
RP11-677M14.3	1.82595	1.73627	3.33172	0.000158279	0.00157307
RP11-677M14.7	0.579035	2.48272	5.58949	4.17781e-06	5.19958e-05
HYLS1	12.6585	-2.60313	-6.07605	0	0
TIRAP	0.938227	-2.11311	-4.32624	0.000495713	0.00454801
C11orf45	0.814045	-1.77983	-3.43386	0.00184931	0.0153595
ST14	0.789015	4.39529	21.0433	9.72897e-09	1.63822e-07
ADAMTS15	0.439489	-2.12251	-4.35452	0.00316801	0.0251408
SLC6A13	0.376721	5.03718	32.8354	0.000166579	0.0016513
RAD52	2.93728	-1.60576	-3.04355	1.4002e-08	2.32253e-07
WNT5B	3.43806	-3.06194	-8.35097	5.55112e-16	1.81497e-14
DCP1B	1.1886	-1.55126	-2.93072	0.000790253	0.00701741
TULP3	11.0699	-1.6028	-3.03733	0	0
RP11-253E3.3	2.16414	-2.1133	-4.32681	1.50464e-07	2.21527e-06
ANO2	1.40676	2.3588	5.12945	1.11022e-16	3.80884e-15
TNFRSF1A	15.7043	-2.67	-6.36429	0	0
VAMP1	5.39663	2.97858	7.88208	0	0
RP4-761J14.10	2.09246	4.81726	28.1928	0.00037531	0.00350684
LAG3	0.673256	2.71223	6.55335	1.32738e-05	0.000154829
SPSB2	5.90052	2.29626	4.91183	0	0
RPL13P5	4.13299	1.85258	3.61146	5.08279e-10	9.84075e-09
LRRC23	1.69463	3.35707	10.2466	3.17191e-13	8.22489e-12
DSTNP2	13.6206	3.18172	9.07391	0	0
C12orf57	33.7482	2.05437	4.15361	0	0
U47924.31	5.91735	2.75044	6.72921	1.25455e-14	3.69039e-13
EMG1	18.2722	-1.54738	-2.92286	0	0
SCARNA12	277.228	1.50007	2.82857	0	0
U47924.30	4.06904	-2.01059	-4.02948	4.49189e-06	5.57008e-05
C1S	0.835009	2.52879	5.77087	2.46281e-12	5.94583e-11
C1R	0.721052	1.5206	2.86909	0.000174304	0.00172521
RP11-22B23.1	1.27175	-1.85435	-3.61588	5.53198e-05	0.000590101
KLRD1	0.167983	4.17029	18.0046	0.00603093	0.0453265
DUSP16	6.76	1.5506	2.9294	0	0
GRIN2B	0.0617161	3.75284	13.4809	2.16533e-05	0.000246497
RP11-174G6.5	1.89139	3.0629	8.3565	0	0
C12orf39	0.907254	3.48224	11.1753	3.08102e-07	4.37346e-06
RP11-59N23.3	4.74082	3.12433	8.72003	2.55785e-07	3.66868e-06
C2CD5	4.88139	-1.57415	-2.97761	0	0
PTHLH	0.588402	1.8727	3.66216	0.00053588	0.00489322
RP11-996F15.2	0.574696	1.56446	2.95767	0.00863194	0.0627998
AC024940.1	0.656295	2.17351	4.51119	0.00564046	0.0426806
METTL20	0.343497	-2.38261	-5.21479	0.00377895	0.029631
RP11-328C8.4	0.657306	1.87981	3.68028	0.00282826	0.0226374
RP11-350F4.2	2.71923	-1.78035	-3.43508	3.64975e-11	7.8884e-10
PUS7L	14.3334	-1.78609	-3.44878	0	0
TMEM117	4.69751	3.10349	8.59496	0	0
SLC38A1	62.8547	-1.61226	-3.05731	0	0
AMIGO2	14.8218	-1.90009	-3.73237	0	0
RAPGEF3	0.711834	-1.69314	-3.23361	5.47491e-07	7.54357e-06
VDR	5.90605	2.52795	5.76753	0	0
SNORA34	71.2198	1.56861	2.96618	2.568e-11	5.6454e-10
RND1	13.2268	5.54424	46.6641	0	0
DDN	2.3348	3.30399	9.87642	0	0
TUBA1B	639.107	-2.16092	-4.47199	0	0
RP11-386G11.10	1.18967	-2.07015	-4.19931	0.0107564	0.0763992
TUBA1C	214.323	-1.87352	-3.66425	0	0
NCKAP5L	11.4007	3.76912	13.6338	0	0
CSRNP2	9.64312	1.79327	3.46599	0	0
ACVR1B	2.4012	-1.70849	-3.26819	8.67703e-11	1.80323e-09
NR4A1	4.36801	4.69246	25.8566	0	0
RP3-416H24.1	5.09771	-1.58793	-3.00618	1.29279e-06	1.71578e-05
MFSD5	8.1392	-1.83118	-3.55828	4.27436e-14	1.20519e-12
ESPL1	6.36968	-2.15277	-4.4468	0	0
RP11-793H13.10	0.451779	2.61314	6.11836	0.00166247	0.0139561
ITGA7	0.190573	1.96469	3.90329	0.00488206	0.0374222
RDH5	0.663783	1.68346	3.21196	0.00135202	0.0115548
RP11-762I7.5	0.624995	3.25742	9.56271	0.000447595	0.00413941
DNAJC14	10.6648	-2.17955	-4.53013	0	0
PMEL	0.546669	1.88105	3.68343	0.000330405	0.00311852
SUOX	1.58844	-2.47142	-5.54589	1.07432e-08	1.80164e-07
RNF41	13.9996	-2.0621	-4.17595	0	0
IL23A	1.97197	1.92637	3.80099	0.000302181	0.00287231
ZBTB39	2.7812	-2.0809	-4.23071	7.84928e-14	2.1656e-12
GLI1	0.291841	3.82535	14.1757	0.000539392	0.00492218
AGAP2	0.93184	-2.4475	-5.45471	1.23811e-05	0.000145061
CYP27B1	0.709262	2.51004	5.69638	6.76117e-06	8.20271e-05
AVIL	0.493174	2.32813	5.02154	1.19741e-05	0.000140462
LRIG3	3.23907	-1.85027	-3.60567	2.77556e-13	7.23285e-12
FAM19A2	0.10622	2.61542	6.12801	0.00464309	0.0357756
SRGAP1	2.8207	-1.86901	-3.65283	0	0
TBK1	8.59328	-1.75041	-3.36454	0	0
RPSAP52	2.11853	2.2627	4.79888	0.000115862	0.00117744
HMGA2	2.96506	-1.90662	-3.74929	0	0
IRAK3	0.507527	-1.93593	-3.82624	2.75839e-05	0.000308898
YEATS4	13.262	-2.48254	-5.58882	0	0
RP11-611E13.2	1.3289	1.97741	3.93787	0.000643006	0.00579177
PTPRR	0.805374	-1.75058	-3.36493	0.000365474	0.00342158
TSPAN8	1.84406	2.11084	4.31942	2.92441e-09	5.23071e-08
LGR5	2.03239	7.76211	217.084	1.41256e-09	2.60562e-08
RP11-2H8.2	0.477097	3.83367	14.2577	0.00635085	0.0475269
TPH2	0.12121	4.11729	17.3552	0.00261265	0.0210575
TRHDE	0.145187	2.62027	6.14865	0.00262091	0.0211124
TRHDE-AS1	0.194069	6.80449	111.778	0.0128458	0.0895329
ATXN7L3B	14.4661	-2.2894	-4.88852	0	0
PHLDA1	31.7597	-1.92131	-3.78766	0	0
RP11-54A9.1	2.37921	-1.88236	-3.68677	0.0033919	0.0268003
BBS10	5.42946	-1.71522	-3.28348	1.80078e-12	4.38877e-11
CSRP2	7.02618	2.55366	5.87123	0	0
E2F7	10.7187	-1.5254	-2.87866	0	0
NAV3	8.54828	-1.60277	-3.03727	0	0
KITLG	24.1427	3.96522	15.6189	0	0
DUSP6	21.8223	-1.91487	-3.77081	0	0
RP11-734K2.4	2.02677	2.48264	5.58918	0.0117561	0.0827969
LINC00936	0.605272	1.83814	3.57549	0.000841822	0.00744103
CRADD	2.71467	1.57135	2.97182	1.24578e-12	3.0705e-11
AMDHD1	0.773765	1.51644	2.86085	0.00254995	0.0206039
RP11-642P15.1	0.14287	4.21188	18.5311	0.00350645	0.0276632
RPL18AP3	1.62925	2.88964	7.41085	0.00245509	0.0199015
POLR3B	5.55744	-1.83831	-3.57591	0	0
CRY1	22.4227	1.73155	3.32085	0	0
PRDM4	13.1523	-2.12054	-4.34858	0	0
SELPLG	0.884609	4.33316	20.1563	7.82839e-07	1.06338e-05
SSH1	3.6174	-2.17652	-4.52061	0	0
FAM222A	2.53329	3.3513	10.2057	0	0
TCHP	3.38672	-2.03808	-4.10699	0	0
CUX2	0.837729	9.18159	580.675	0.000642447	0.00578763
FAM109A	21.316	5.00931	32.2072	0	0
NAA25	9.13605	-1.83895	-3.5775	0	0
C12orf52	11.2087	-1.54043	-2.9088	1.67644e-14	4.87187e-13
RP11-438N16.1	3.13013	-3.39906	-10.5492	1.09912e-14	3.25638e-13
MAP1LC3B2	2.36592	1.5926	3.01593	0.0060879	0.0457368
FBXO21	10.9017	-1.55489	-2.93812	0	0
HSPB8	7.27861	1.88857	3.70269	0	0
PRKAB1	2.31774	-1.57663	-2.98272	3.12375e-10	6.15724e-09
CCDC64	0.381785	1.86283	3.6372	0.000764339	0.00680508
RNU4-2	3622.25	1.74844	3.35995	0	0
RNU4-1	2411.86	1.52171	2.87131	0	0
C12orf43	5.25695	-1.77361	-3.41908	4.51861e-14	1.27095e-12
B3GNT4	1.08947	2.72515	6.61228	3.10393e-11	6.75672e-10
CCDC62	0.524858	1.84915	3.60289	0.000525213	0.00480037
C12orf65	4.28369	-1.60089	-3.03331	4.10783e-15	1.257e-13
hsa-mir-8072	1.00773	3.15418	8.90229	0.00432927	0.0335544
SNRNP35	1.8446	-1.97434	-3.92948	1.31171e-08	2.18202e-07
RILPL1	1.24294	-1.5561	-2.94058	0.000200315	0.00196049
DNAH10	0.0511114	2.7664	6.80409	0.00442521	0.0342108
TMEM132B	0.0677357	3.63109	12.3899	0.0012155	0.0104576
LINC00943	0.859367	3.41227	10.6462	7.5739e-09	1.29381e-07
LINC00944	1.59784	1.9477	3.85759	2.25453e-05	0.000256046
RP11-76C10.5	7.58277	-2.36736	-5.15994	7.24095e-10	1.37881e-08
SNORA49	243.575	1.6944	3.23642	0	0
ZNF891	1.20187	-1.57245	-2.97409	0.000241385	0.0023328
GJB2	3.24394	1.95917	3.88839	1.51905e-11	3.40684e-10
SHISA2	6.15276	5.49462	45.0864	0	0
SNORA27_4	17.5947	2.65053	6.27896	2.70564e-05	0.000303343
RASL11A	6.81694	5.77825	54.8814	0	0
SLC7A1	14.3503	-1.69548	-3.23884	0	0
STARD13-AS	1.25557	-2.27385	-4.83612	4.69398e-05	0.000506132
RFC3	17.4476	-1.59101	-3.0126	0	0
RFXAP	0.597645	-2.51882	-5.73113	0.0141905	0.0978199
KBTBD6	2.61479	-3.12373	-8.71641	3.4639e-14	9.85326e-13
KBTBD7	1.99714	2.11379	4.32828	5.55112e-16	1.81497e-14
RGCC	33.7694	6.78361	110.172	0	0
SNORA31_20	45.5198	1.82225	3.53633	6.31311e-10	1.21091e-08
RNU2-6P	121.761	1.62443	3.08319	0	0
LPAR6	42.975	9.51315	730.706	0	0
CAB39L	1.32592	-1.57848	-2.98654	0.000116435	0.00118284
RP11-24B19.3	4.40054	-2.35175	-5.10442	0.000202524	0.0019811
HNRNPA1L2	2.86341	-2.1309	-4.37991	4.4572e-07	6.20497e-06
PCDH9	0.661659	2.88313	7.37747	3.26299e-11	7.08162e-10
KLF5	13.4107	1.58581	3.00176	0	0
KCTD12	7.13449	2.32625	5.01501	0	0
DOCK9-AS2	0.659923	3.48054	11.1622	0.0135896	0.0942174
RN7SKP9	3.80561	2.05836	4.16513	0.00421586	0.0327457
RP11-29B2.5	2.84792	4.13918	17.6205	9.52004e-05	0.000980569
CCDC168	0.301254	2.50299	5.6686	3.5333e-05	0.000388447
BIVM-ERCC5	3.99223	-2.04996	-4.14094	7.31148e-12	1.69573e-10
LINC00460	0.932645	3.6378	12.4477	0.00125722	0.0107973
EFNB2	10.5123	1.65214	3.14299	0	0
TNFSF13B	0.200159	3.66801	12.711	0.00957747	0.069001
ING1	5.87224	2.52546	5.75759	0	0
TUBGCP3	4.13773	-1.69958	-3.24806	1.11022e-16	3.80884e-15
MCF2L	0.0885687	3.66265	12.6639	2.76888e-06	3.53204e-05
GRTP1	0.458436	2.15045	4.43966	0.001946	0.0160678
ADPRHL1	5.50835	1.77829	3.4302	0	0
GAS6-AS2	18.8009	2.97579	7.86687	0	0
LINC00452	6.31535	3.61899	12.2864	0	0
LINC00565	2.0934	4.59901	24.2349	7.73681e-12	1.78935e-10
CTD-2314B22.3	6.06731	-1.51854	-2.86501	0	0
RPPH1	9128.35	1.70257	3.2548	0	0
PARP2	8.42111	-1.57481	-2.97897	0	0
PNP	112.987	1.74611	3.35453	0	0
LINC00641	3.81106	2.16457	4.48333	8.39662e-13	2.09817e-11
AJUBA	19.996	-2.24634	-4.74477	0	0
PPP1R3E	0.825343	-1.67599	-3.19538	0.000217479	0.00211522
THTPA	1.59579	-1.65926	-3.15853	0.000354331	0.00332912
DHRS2	1.70718	1.81678	3.52294	2.25375e-14	6.49731e-13
DHRS4-AS1_2	0.642224	-1.79651	-3.47378	0.0134291	0.0932611
LTB4R2_1	1.78588	1.54029	2.90853	3.22262e-07	4.56548e-06
LTB4R2_2	2.01678	1.73493	3.32864	1.543e-09	2.83356e-08
LTB4R	5.07088	1.58191	2.99366	0	0
HEATR5A	3.64927	-1.55328	-2.93483	0	0
DTD2	4.86845	-1.64908	-3.13635	6.41719e-11	1.35356e-09
EGLN3	0.103609	3.15437	8.90346	0.00364678	0.0286686
RNU1-27P	11785.8	1.70582	3.26215	0	0
RNU1-28P	411.1	1.72393	3.30335	2.88628e-07	4.11421e-06
RP11-73E17.2	1.11814	2.74588	6.70798	3.69841e-06	4.63287e-05
INSM2	1.69817	6.70139	104.068	2.44673e-07	3.51629e-06
NKX2-1	4.10063	-2.17496	-4.51572	1.277e-11	2.87739e-10
GEMIN2	6.68591	-3.01149	-8.06395	0	0
FANCM	5.12321	-1.7084	-3.26798	0	0
MDGA2_2	0.0114586	3.77316	13.6721	0	0
RP11-649E7.5	27.7204	-2.3902	-5.24231	0	0
ARF6	34.4345	-1.62708	-3.08887	0	0
GCH1	17.5727	1.7891	3.45599	0	0
PELI2	0.754463	3.59379	12.0737	7.33602e-12	1.70074e-10
AL391152.1	1.23332	7.27881	155.289	0.00880292	0.0639069
C14orf37	0.997641	4.76402	27.1715	0	0
TIMM9	10.4642	-1.66089	-3.16211	2.07637e-10	4.17391e-09
PCNXL4	16.6931	-1.81755	-3.52483	0	0
WDR89	4.59763	-1.67622	-3.19589	2.95384e-11	6.45187e-10
HSPA2	0.592062	1.85125	3.60813	0.00144629	0.0122859
CHURC1-FNTB	0.293817	2.83972	7.15879	0.011926	0.0837879
GPHN	2.20536	-1.66682	-3.17514	2.40796e-09	4.34328e-08
SLC10A1	0.744223	2.28313	4.86732	0.000271791	0.00260617
SYNJ2BP-COX16	9.05268	1.82978	3.55483	0.000176976	0.00174923
ADAM21	0.428003	4.55739	23.5457	0.000855444	0.00754989
ADAM20P1	0.273755	4.09507	17.0899	0.00447899	0.0345942
TTC9	1.06528	-1.64627	-3.13023	4.77638e-05	0.000514153
DCAF4	1.11486	-1.5752	-2.97978	2.82687e-05	0.000315649
PAPLN	0.168809	2.05147	4.14527	0.00181485	0.0151113
C14orf169	3.13657	-1.93433	-3.822	7.46748e-05	0.000780707
FOS	87.8213	7.3366	161.636	0	0
IRF2BPL	1.55122	-1.60375	-3.03932	4.4903e-05	0.000485448
TMED8	5.2686	-1.89953	-3.73092	0	0
RP11-799P8.1	1.21751	7.04925	132.445	0.00956376	0.0689281
SPATA7	0.588261	-1.73062	-3.3187	0.00041411	0.00384892
TDP1	6.6858	-2.14264	-4.41571	0	0
SERPINA1	0.776751	1.54749	2.92308	7.85288e-06	9.43015e-05
DICER1	7.41141	-1.51495	-2.8579	0	0
CLMN	0.384705	-1.9706	-3.91931	7.31887e-06	8.84034e-05
SCARNA13	262.583	1.52541	2.87868	0	0
GSKIP	9.29493	1.5536	2.93549	0	0
DIO3	1.62952	8.28399	311.694	0.00217089	0.0177899
AL049840.1	0.8438	1.60573	3.04351	0.0110168	0.0780282
ADSSL1	0.301852	3.12877	8.74691	5.18093e-05	0.000554703
CDCA4	19.4117	-2.36767	-5.16109	0	0
NUDT14	2.03011	1.54733	2.92275	0.000106744	0.00109072
C14orf80	0.867275	-1.54772	-2.92356	6.02823e-05	0.00063973
RP11-578F21.12	0.841941	1.6517	3.14204	0.00172578	0.0144498
NDNL2	9.10792	-1.51191	-2.85187	1.82003e-10	3.68296e-09
RP11-680F8.1	1.0952	-1.91556	-3.7726	0.00210867	0.0173193
RP11-680F8.3	0.685512	3.52603	11.5197	0.001213	0.01044
CTD-3092A11.2	1.88466	-1.51855	-2.86504	0.000519177	0.00474971
FAN1	3.02444	-1.77142	-3.41389	1.37856e-12	3.38621e-11
ARHGAP11A	24.2714	-2.0524	-4.14796	0	0
FMN1	1.62628	-1.67364	-3.19018	0	0
GOLGA8A	0.278872	1.5958	3.02262	0.00148365	0.0125737
GPR176	4.9755	-1.98079	-3.94709	0	0
BUB1B	24.54	-1.82842	-3.55148	0	0
C15orf52	2.54796	-1.8596	-3.62908	3.21965e-15	9.94167e-14
KNSTRN	20.0625	-1.8249	-3.54282	0	0
RPUSD2	3.9182	-1.54536	-2.91877	8.17922e-06	9.79112e-05
DNAJC17	1.72862	-1.80701	-3.49916	4.36661e-05	0.000473306
C15orf62	0.637702	-2.7306	-6.63731	0.00833999	0.0608443
DLL4	2.70038	8.01652	258.948	3.92002e-10	7.66659e-09
MGA	7.9907	-1.71784	-3.28944	0	0
RP11-265N6.3	2.26724	3.20661	9.23182	0.000927035	0.00812217
CDAN1	1.92523	-2.60278	-6.07457	4.15019e-10	8.10303e-09
MAP1A	0.572848	2.66292	6.33312	3.29736e-14	9.39805e-13
AC011330.5	0.828145	7.9301	243.892	0.00348738	0.0275166
CTD-2651B20.6	10.1444	-4.5673	-23.7079	0.000661177	0.00594617
SHC4	0.112605	2.48264	5.5892	0.0108064	0.0767165
DTWD1	2.7621	-1.88214	-3.68623	3.68694e-09	6.52391e-08
FAM214A	2.6988	1.77711	3.42739	0	0
RP11-139H15.1	4.26287	-2.05296	-4.14957	8.86122e-05	0.000916961
PIGHP1	1.2207	2.48283	5.58992	0.0117929	0.0829858
NARG2	2.52625	-1.57144	-2.97201	0	0
CA12	0.406457	2.02076	4.05796	4.80089e-06	5.93034e-05
PLEKHO2	5.75411	1.91103	3.76078	0	0
UBAP1L	0.221149	2.1117	4.32199	0.000927389	0.00812404
CLPX	6.31494	-1.66764	-3.17694	0	0
PARP16	3.1569	2.55791	5.88853	0	0
RNU5A-1	434.465	1.94881	3.86056	0	0
RNU5B-1	226.214	1.60783	3.04793	0	0
FEM1B	7.93721	-1.78038	-3.43516	0	0
RP11-1006G14.4	0.635776	1.96851	3.91365	0.001598	0.0134716
LOXL1-AS1	1.58954	-1.63652	-3.10916	1.28781e-05	0.000150425
CYP11A1	0.17539	3.66808	12.7116	0.00956977	0.0689541
RP11-10O17.1	1.35216	3.07275	8.41374	1.31142e-11	2.95263e-10
CLK3	6.69001	2.26478	4.8058	0	0
RPP25	1.18448	-2.4	-5.27803	0.000219551	0.00213322
SNUPN	3.05858	-1.71417	-3.28107	1.65831e-07	2.42731e-06
IMP3	13.8047	-1.65854	-3.15697	0	0
ACSBG1	0.250561	2.89765	7.45214	1.24808e-05	0.000146094
KIAA1199	1.98154	3.4079	10.614	0	0
MEX3B	0.5731	2.82847	7.1032	1.02464e-05	0.000121155
GOLGA6L9_2	0.38616	-3.45212	-10.9444	0.000764977	0.00680971
AP3B2	0.285357	7.61038	195.413	0.00510144	0.0389077
FSD2	0.225628	-2.62844	-6.18355	0.0110044	0.0779685
UBE2Q2P1	0.229287	2.48289	5.59018	0.0114783	0.080959
ALPK3	0.0904965	4.35407	20.4506	0.00146351	0.0124176
DET1	1.09274	-1.88838	-3.70219	0.00179844	0.014993
HAPLN3	2.29211	2.07598	4.21631	4.9627e-14	1.39045e-12
ABHD2	9.51102	-1.95114	-3.86679	0	0
RP11-217B1.2	1.23825	3.15418	8.90229	0.00427945	0.0331951
TICRR	2.95821	-1.57241	-2.97402	9.99201e-16	3.20527e-14
KIF7	1.27691	-1.60068	-3.03286	2.04808e-05	0.000233703
PEX11A	0.905355	-2.66408	-6.33822	0.000623339	0.0056325
SEMA4B	2.42549	-1.52392	-2.87572	5.00543e-10	9.70724e-09
BLM	7.3719	-2.53068	-5.77843	0	0
FES	0.125574	3.48054	11.1622	0.0135718	0.0941373
NR2F2	4.54476	-2.03561	-4.09996	0	0
ARRDC4	14.7827	3.21188	9.26557	0	0
CTD-2544M6.2	1.22852	6.71247	104.871	0.0136214	0.0943696
RP11-6O2.4	0.592484	2.93127	7.62779	0.000202116	0.00197745
TTC23	2.09264	-1.82715	-3.54837	5.19728e-10	1.00422e-08
ADAMTS17	0.292955	1.64439	3.12616	0.00112246	0.00970048
ITFG3_2	0.0935089	1.81662	3.52254	0.000924596	0.00810326
RHBDL1	1.2067	2.28661	4.87908	0.000142984	0.00142868
LA16c-358B7.3	1.49106	1.99099	3.9751	9.98934e-12	2.27569e-10
BAIAP3	0.211189	2.69933	6.49498	0.000862796	0.00761013
SNORA10	14.8353	7.49735	180.688	0.00573637	0.0433212
SNORA64_5	38.6225	3.87383	14.6601	1.51457e-12	3.70767e-11
SNHG9	25.8144	2.87991	7.36106	1.11022e-16	3.80884e-15
RP11-304L19.5	15.1599	2.3193	4.9909	9.25491e-11	1.91643e-09
BRICD5	0.692683	1.7643	3.3971	0.00387321	0.0302977
CCNF	10.0847	-1.79426	-3.46838	0	0
CEMP1	0.741696	-3.38752	-10.4651	0.0129502	0.0902062
RP11-20I23.13	1.90983	1.98713	3.96447	3.82506e-07	5.37807e-06
PDPK2	1.58749	2.07888	4.2248	3.29509e-10	6.47948e-09
PRSS27	0.194254	2.83985	7.15943	0.0117809	0.0829309
SRRM2-AS1	0.117339	2.48283	5.58994	0.00943937	0.068125
TCEB2	86.8815	1.59699	3.02511	0	0
ZNF205	1.47197	-1.6119	-3.05654	0.00195187	0.0161094
ZSCAN32	2.68468	-2.60774	-6.09549	2.99797e-11	6.53838e-10
NLRC3	0.123163	2.38336	5.2175	0.00824656	0.0602235
TFAP4	0.949604	-2.15469	-4.45272	3.24899e-07	4.60171e-06
VASN	1.74317	3.63992	12.4659	3.33489e-12	7.96801e-11
DNAJA3	6.75376	-1.5278	-2.88345	0	0
PPL	0.226802	1.91452	3.76989	0.00139935	0.0119239
TMEM186	2.90731	-2.36872	-5.16484	1.23729e-06	1.64477e-05
RP11-876N24.5	2.96892	-2.60506	-6.08418	0.000141951	0.00141958
SOCS1	1.05905	3.38472	10.4448	0.000244581	0.00236015
ERCC4	1.50116	-1.98805	-3.967	1.17296e-10	2.4073e-09
RP11-958N24.1	0.303621	2.0465	4.13103	0.00113051	0.00976859
C16orf45	1.39253	-1.63467	-3.10517	0.000117882	0.0011967
MYH11	0.0990655	1.90706	3.75043	0.00100588	0.00876118
AF001548.5	0.920365	4.0064	16.0712	0.00620084	0.0465127
RP11-1212A22.1	0.556156	1.6623	3.1652	8.22011e-06	9.83231e-05
RP11-1035H13.3	22.4561	4.78664	27.6008	0	0
RP11-626G11.3	1.59122	-3.79694	-13.8993	0.00692368	0.0514339
SYT17	0.379559	-3.0284	-8.15906	0.000431244	0.00399651
KNOP1	3.06167	-1.98452	-3.9573	4.61853e-14	1.2959e-12
DNAH3	0.214214	2.56018	5.89781	1.18427e-07	1.76884e-06
VWA3A	0.166673	4.11729	17.3552	0.00261599	0.0210786
EEF2K	2.15031	-1.70873	-3.26874	8.9842e-10	1.69346e-08
PALB2	4.08148	-2.21503	-4.6429	6.66134e-16	2.16692e-14
CCDC101	2.50405	1.66158	3.16362	7.7474e-08	1.18223e-06
BOLA2	4.52967	1.50626	2.84073	1.60518e-05	0.000185583
RP11-345J4.8	1.30869	1.99896	3.99711	0.000697565	0.00625007
PAGR1_1	7.05415	-2.47223	-5.54902	1.77636e-15	5.62331e-14
CORO1A	0.642487	1.6462	3.13009	3.84848e-05	0.000420856
C16orf93	0.691409	2.08331	4.23779	0.000105338	0.00107788
ORAI3	1.82418	-1.62252	-3.07913	0.000332616	0.00313837
RP11-388M20.1	1.2898	2.73385	6.65229	0.00285641	0.0228533
C16orf98	1.10348	6.78075	109.954	0.0141498	0.0975743
TRIM72	0.706444	7.12243	139.336	0.00877129	0.0637173
RP11-388M20.9	1.717	5.39676	42.1295	4.68814e-05	0.000505596
ITGAM	0.836512	3.46056	11.0086	8.18157e-12	1.88542e-10
ARMC5	1.18169	1.5374	2.90271	1.66675e-08	2.73935e-07
CLUHP3	0.752282	-1.75426	-3.37354	0.00221188	0.0180899
HERC2P4	0.6342	-1.91856	-3.78046	0.000643967	0.00579862
ANKRD26P1	0.58221	8.40636	339.286	0.00183965	0.015288
HEATR3	9.8611	-1.51345	-2.85492	0	0
IRX5	3.93182	1.87117	3.65828	1.44329e-15	4.60426e-14
CX3CL1	0.254486	7.12249	139.342	0.00869407	0.0632091
CCDC102A	1.29008	-2.55867	-5.89165	0.000178272	0.00175996
CCDC135	0.222708	6.7126	104.88	0.0139358	0.0962366
MMP15	1.81141	1.51933	2.86657	1.48589e-09	2.73477e-08
RP11-410D17.2	0.655851	7.32207	160.016	0.00696034	0.0516731
RP11-61A14.2	2.10328	-3.62681	-12.3531	0.0094288	0.0680573
RRAD	545.762	9.36009	657.156	0	0
E2F4	19.4869	-1.51398	-2.85596	0	0
ELMO3	0.763601	-1.80264	-3.48859	0.01231	0.0862148
HSD11B2	0.31061	3.25967	9.57767	0.00540653	0.0410827
SMPD3	1.89535	3.55455	11.7497	0	0
HAS3	2.31006	4.05404	16.6106	0	0
COG8	3.58032	-1.60364	-3.03909	5.02687e-12	1.18152e-10
NQO1	69.4322	1.6394	3.11537	0	0
NOB1	12.3224	-1.68221	-3.2092	0	0
CLEC18A	0.22999	2.50648	5.68233	0.00479035	0.0368072
EXOSC6	13.4504	-1.89798	-3.72691	1.88738e-15	5.95519e-14
CMTR2	6.04726	-1.5199	-2.86772	0	0
CALB2	3.89306	1.52951	2.88688	1.62609e-08	2.67723e-07
PKD1L3	0.233933	4.64929	25.0944	0.000707088	0.00633048
RP11-498D10.6	1.27861	2.93119	7.62741	7.08018e-05	0.000741827
HP	0.368058	4.5146	22.8576	1.47475e-05	0.000171063
RP5-991G20.4	2.70277	-2.53642	-5.80147	1.82163e-07	2.65291e-06
RFWD3	23.8947	-1.80386	-3.49154	0	0
RP11-144N1.1	0.570399	3.0055	8.03054	0.00706368	0.0523308
VAT1L	0.14688	2.83972	7.15882	0.0111619	0.0789682
MAF	0.228691	2.04787	4.13496	0.00209707	0.0172339
RP11-303E16.7	0.558495	2.83972	7.15882	0.0112001	0.0791997
SDR42E1	8.93195	-3.47261	-11.101	0	0
MPHOSPH6	12.4119	-2.19684	-4.58473	0	0
CDH13	0.211769	1.59792	3.02706	0.0124246	0.0869226
RP11-298D21.2	2.05205	7.04912	132.433	0.00983802	0.0706579
DNAAF1	0.333009	3.05626	8.31814	1.37024e-05	0.000159538
TLDC1	9.0163	-1.61625	-3.06578	0	0
CRISPLD2	12.5033	6.87107	117.057	0	0
CTC-786C10.1	1.37678	1.77503	3.42246	0.00933681	0.0674354
MAP1LC3B	24.6907	2.2368	4.71352	0	0
ZCCHC14	5.38223	1.6446	3.12661	0	0
CYBA	9.84175	1.67327	3.18936	0	0
SLC22A31	0.481468	2.27139	4.82789	0.00193827	0.0160177
RP11-46C24.7	1.42072	1.73022	3.31779	4.29338e-05	0.000465718
ZNF778	9.62791	2.04482	4.12621	0	0
CPNE7	0.249388	3.1543	8.90308	0.00388135	0.0303516
MC1R	1.13593	1.84374	3.58939	2.52217e-10	5.01941e-09
TUBB3_1	9.17536	4.41457	21.3264	0	0
TUBB3_2	69.4566	3.73499	13.3151	0	0
AFG3L1P	6.71072	2.54514	5.83666	0	0
DBNDD1	3.03671	2.15042	4.43957	7.77156e-16	2.51251e-14
RPS4XP17	1.62411	2.61326	6.11883	0.00101491	0.00883577
SLC43A2	4.64105	4.19966	18.3748	0	0
MIR22HG	9.76106	-1.70257	-3.2548	6.66134e-16	2.16692e-14
SMYD4	3.14547	-1.84314	-3.58789	2.80886e-14	8.05343e-13
DPH1	3.38892	-1.591	-3.01258	1.73407e-11	3.86357e-10
HIC1	0.55582	3.41298	10.6514	3.53857e-06	4.44615e-05
PAFAH1B1	21.5897	-1.92197	-3.78941	0	0
RAP1GAP2	5.9356	-1.89844	-3.72809	0	0
P2RX5-TAX1BP3	1.39411	1.62007	3.07389	1.42474e-10	2.90237e-09
CTD-3195I5.1	2.83052	-1.6693	-3.18061	2.22815e-05	0.0002533
CAMKK1	0.335304	-1.68478	-3.21492	0.00966471	0.0695082
SPNS3	0.228125	2.83985	7.15943	0.0117641	0.0828431
CXCL16	0.461004	2.23653	4.71261	0.00189582	0.0157141
CAMTA2	1.49189	-1.63586	-3.10773	1.66142e-06	2.17802e-05
ZNF232	3.75167	-2.64809	-6.26835	5.21604e-11	1.10871e-09
NLRP1	1.93202	-1.95771	-3.88446	0	0
WSCD1	0.562609	8.85622	463.435	0.00100313	0.00873983
RNASEK-C17orf49	4.29812	2.64004	6.2335	0	0
ZBTB4	5.61637	-1.60283	-3.03739	3.33067e-16	1.1097e-14
POLR2A	18.9603	1.89554	3.72062	0	0
KDM6B	0.964224	2.55638	5.88231	2.33147e-15	7.30851e-14
ALOXE3	0.444265	2.10733	4.30894	0.000488734	0.00448897
PER1	2.29678	2.85478	7.23392	0	0
SLC25A35	0.387048	-2.63148	-6.19661	0.0132275	0.0919825
AC135178.1	3.38783	6.14715	70.8723	1.04205e-09	1.94829e-08
KRBA2	1.77753	2.25468	4.77227	3.48052e-09	6.17379e-08
RP11-849F2.7	1.83224	3.48157	11.1701	2.22822e-13	5.86473e-12
ARHGAP44	0.881968	-2.58699	-6.00844	1.34804e-05	0.000157111
PMP22	16.2518	-2.58657	-6.00669	0	0
CDRT4	0.850865	-4.36847	-20.6558	0.00165221	0.0138841
ADORA2B	27.0747	-1.82243	-3.53677	0	0
ZNF624	0.807905	-2.12084	-4.34946	0.000136178	0.00136611
RP11-416I2.1	0.660173	-3.94777	-15.4311	0.00357725	0.028168
PLD6	4.24458	-2.37699	-5.19451	8.05743e-11	1.67991e-09
RASD1	58.2096	6.72454	105.752	0	0
GID4	1.613	-2.43403	-5.404	5.94893e-09	1.02839e-07
USP32P2	0.810483	-2.97281	-7.85064	2.82201e-05	0.000315167
TRIM16L	1.02818	-1.86095	-3.63247	9.90574e-05	0.00101649
SLC5A10	0.105473	3.83103	14.2316	0.00791734	0.0580173
SNORD3B-1	21.9768	-3.27647	-9.68984	1.72351e-11	3.84301e-10
SNORD3B-2	638.374	3.17179	9.01166	0	0
AC007952.5	0.735231	2.42309	5.36317	0.00317586	0.0251927
SNORD3D	217.654	4.06993	16.7946	0	0
RP11-160E2.11	1.50144	-1.98877	-3.969	0.00618012	0.0463694
CCDC144CP	0.747022	1.65716	3.15394	3.51264e-09	6.22694e-08
USP32P3	0.942984	1.86282	3.63719	0.000779036	0.00692526
NOS2P3	0.398523	4.06612	16.7504	0.000109846	0.00111964
C17orf103	1.45094	1.87412	3.66579	1.74265e-11	3.88119e-10
RP11-173M1.8	1.64321	-1.88037	-3.6817	0.00999124	0.0716425
NLK	7.43288	-1.7582	-3.38276	0	0
CTD-2008P7.1	0.392693	3.6378	12.4477	0.00125817	0.0108038
KRT18P55	0.291295	3.66789	12.7099	0.00920218	0.0665545
SARM1	0.391221	1.78577	3.44801	0.0001269	0.00127925
SUPT6H	18.5193	1.65357	3.14611	0	0
PROCA1	0.473192	2.86303	7.2754	3.27212e-06	4.13564e-05
EFCAB5	0.351168	1.59442	3.01974	0.000810189	0.0071812
SLC6A4	0.262383	3.19184	9.13778	1.33301e-05	0.000155423
LRRC37BP1	2.87047	-1.52631	-2.88048	3.45372e-09	6.13001e-08
ATAD5	10.6811	-1.75632	-3.37836	0	0
TEFM	7.32065	-2.49306	-5.62969	0	0
RNF135	2.74177	-1.51699	-2.86193	6.83165e-07	9.35272e-06
CDK5R1	3.46997	1.58432	2.99866	6.77236e-15	2.03463e-13
RAD51D	2.06599	-1.94831	-3.85921	2.85993e-07	4.07878e-06
SLFN5	10.7766	2.33328	5.03949	0	0
CCL4	8.53016	9.4471	698.009	0.000442353	0.00409224
CCL4L1	1.12365	7.19226	146.246	0.00803204	0.0587814
MRM1	2.6894	-1.68626	-3.21822	8.54766e-05	0.000886578
SNORA21_1	16.1814	2.50227	5.66577	5.05424e-05	0.000541842
SNORA21_2	20.6887	2.33706	5.05273	2.52109e-05	0.000284364
LINC00672	1.00187	3.86083	14.5287	2.12653e-06	2.74451e-05
CACNB1	0.622694	-1.51867	-2.86527	0.000681255	0.00611151
FBXL20	4.4958	1.82777	3.54989	0	0
CASC3	8.74372	-1.63615	-3.10836	0	0
CDC6	39.7687	-1.95317	-3.87226	0	0
RP5-1028K7.2	1.56633	-2.41956	-5.35009	0.00627759	0.0470396
KRTAP3-2	2.30878	3.68602	12.8707	4.17198e-05	0.000453571
KRTAP2-3	21.9071	-3.06842	-8.38852	0	0
KRT34	1.12294	-1.80258	-3.48844	0.0123766	0.0866289
KRT16	0.589054	3.82112	14.1342	0.000365648	0.00342264
RP11-400F19.6	2.2339	-3.48762	-11.217	1.94879e-06	2.52665e-05
VPS25	17.0986	-1.94905	-3.8612	0	0
AOC3	0.677179	2.13391	4.38906	5.16416e-06	6.35462e-05
CTD-3199J23.4	0.191706	3.48054	11.1622	0.0135536	0.0940467
LINC00854	0.35578	2.63132	6.19591	0.0075069	0.0552831
LINC00910	1.20483	2.2361	4.71123	1.77636e-15	5.62331e-14
ARL4D	7.94187	1.97663	3.93573	0	0
NAGS	3.71206	-2.55638	-5.88229	7.61988e-11	1.59386e-09
FZD2	2.91693	-1.79399	-3.46772	1.48276e-05	0.000171911
CCDC43	13.6634	-2.12087	-4.34956	0	0
ADAM11	0.717594	6.12891	69.9818	3.23537e-06	4.09098e-05
KIF18B	7.52742	-1.76536	-3.39959	0	0
CTD-2020K17.1	0.540785	-1.8417	-3.58432	0.0118458	0.0832967
SP6	0.54413	2.02894	4.08106	0.000152072	0.00151503
ZNF652	3.02471	-1.77125	-3.41348	8.88178e-16	2.85865e-14
SPOP	10.1123	-1.54028	-2.90852	0	0
FAM117A	3.23288	3.47532	11.1218	0	0
TMEM92	4.03141	-2.06526	-4.1851	7.45553e-11	1.56174e-09
XYLT2	4.38347	-2.01794	-4.05004	9.4369e-15	2.8074e-13
RSAD1	3.67859	-2.27029	-4.82419	7.21645e-15	2.1658e-13
ANKRD40	14.5438	-1.95829	-3.88602	0	0
LINC00483	0.251549	4.11742	17.3567	0.00296743	0.0236644
COIL	9.02351	-2.25547	-4.77491	0	0
RP11-166P13.4	0.460896	1.59722	3.02559	0.00422092	0.0327762
RP11-159D12.5	1.91393	3.07287	8.41447	0.000638094	0.0057565
MKS1	1.61802	-1.51775	-2.86344	2.60725e-05	0.000293223
MIR142	0.519698	4.12482	17.4459	0.00362845	0.0285401
MTMR4	7.84241	-1.54051	-2.90896	0	0
SEPT4	0.167369	2.17312	4.50998	0.00499687	0.0381908
TEX14	0.772323	3.02569	8.14371	1.04372e-10	2.15124e-09
U3_65	254.99	4.88861	29.6222	0	0
YPEL2	1.44623	1.86689	3.64745	1.55431e-15	4.93663e-14
TUBD1	2.25877	-1.68696	-3.21978	2.49716e-06	3.19885e-05
RP11-178C3.2	0.71575	1.97157	3.92194	0.00138869	0.0118419
HEATR6	6.26883	-1.80165	-3.48618	0	0
PPM1D	12.5117	1.83235	3.56117	0	0
BRIP1	8.99102	-1.84286	-3.58721	0	0
METTL2A	11.553	-2.07105	-4.20191	0	0
TANC2	2.6336	-1.64788	-3.13374	0	0
TACO1	8.3568	-2.13025	-4.37794	2.66454e-15	8.28516e-14
GH1	561.835	1.94292	3.84483	0	0
ERN1	6.94744	2.437	5.41514	0	0
SNORA76_3	35.3676	1.64827	3.13458	3.84592e-12	9.13988e-11
POLG2	10.2194	2.13009	4.37744	0	0
SMURF2	85.5432	-2.12358	-4.35773	0	0
RP13-104F24.1	2.40877	-2.17834	-4.52632	0.00814665	0.0595315
LRRC37A3	0.35801	2.81253	7.02514	1.32938e-06	1.76071e-05
AXIN2	3.12442	2.66157	6.32723	0	0
AC079210.1	0.338036	2.36322	5.14519	0.00106253	0.00920735
LINC00511	1.52828	1.93739	3.83013	0	0
RN7SKP180	12.0074	1.69067	3.22808	1.02392e-06	1.37442e-05
CTD-2514K5.2	0.69488	2.66814	6.35609	4.82581e-05	0.00051899
TTYH2	0.311443	2.25493	4.77311	0.000215833	0.00210063
CD300LB	0.475254	6.89064	118.656	0.0115121	0.0811877
RAB37	0.194661	3.52584	11.5182	0.00110699	0.00957253
ARMC7	2.38848	-2.21349	-4.63797	4.43584e-07	6.1782e-06
HN1	109.541	1.5081	2.84436	0	0
RP11-649A18.4	3.20315	1.98011	3.94522	0.000284955	0.00272246
LLGL2	2.12949	2.71409	6.56177	0	0
H3F3B	339.858	1.73267	3.32341	0	0
TRIM47	3.54907	-1.91086	-3.76034	2.05693e-09	3.73376e-08
EVPL	1.58794	-1.79792	-3.47718	2.67444e-09	4.80144e-08
FOXJ1	1.24097	8.21883	297.93	0.00234512	0.0190984
TNRC6C	3.22017	2.3642	5.14865	0	0
AFMID	11.0612	2.50791	5.68797	0	0
DNAH17	0.26408	3.31307	9.93879	2.98246e-11	6.50947e-10
CANT1	11.826	-1.58238	-2.99463	0	0
CBX4	7.00235	1.79645	3.47365	0	0
EIF4A3	55.2497	1.74306	3.34746	0	0
BAIAP2	17.7946	4.35621	20.4809	0	0
AATK	1.64164	6.34796	81.4567	6.43929e-15	1.9386e-13
RP11-1055B8.4	0.485465	3.15418	8.90229	0.00429934	0.0333404
FASN	7.2873	1.58459	2.99923	0	0
RP13-516M14.4	0.546979	3.52591	11.5187	0.00100197	0.00873234
RAB40B	0.597625	-1.61399	-3.06097	0.00313991	0.024935
METRNL	3.03672	2.99329	7.96289	0	0
ROCK1P1	1.41644	1.96391	3.90119	3.32764e-06	4.20122e-05
METTL4	2.60299	-1.55657	-2.94153	1.59571e-10	3.24038e-09
[truncated: 407 more rows]

## Sheet: shRPARP1 BT549
shRPARP1 BT549
Name	Max group mean	Log₂ fold change	Fold change	P-value	FDR p-value
SAMD11	20.9721	-0.703097	-1.628	7.84191e-09	7.07892e-07
NOC2L	85.3733	-0.415903	-1.33413	0.000301871	0.00871129
ISG15	410.803	1.56856	2.96609	0	0
AGRN	17.0483	1.05806	2.08213	0	0
MXRA8	2.77111	-0.546168	-1.4602	0.000628373	0.0160633
CCNL2	12.7095	0.530903	1.44483	1.02087e-05	0.00046258
RP1-283E3.8	0.903458	0.785265	1.72341	0.00019972	0.00614266
TMEM52	4.63866	-0.635792	-1.55379	0.000202456	0.00620175
TNFRSF14	0.67589	2.0284	4.07953	1.76026e-12	2.57457e-10
KCNAB2	2.92344	-0.563087	-1.47743	1.9149e-05	0.000811664
ACOT7	38.2155	-0.473885	-1.38884	4.89519e-05	0.00184481
ERRFI1	59.8848	1.12172	2.17607	0	0
PIK3CD	10.3196	-0.501679	-1.41586	3.51232e-05	0.00138321
SRM	276.306	-0.380928	-1.30218	0.000923033	0.0221088
TNFRSF1B	1.79511	1.17426	2.25677	3.3064e-09	3.18367e-07
DHRS3	19.665	0.694751	1.6186	1.99796e-08	1.68262e-06
KAZN	1.54739	-0.471035	-1.3861	0.000600356	0.0154634
FBLIM1	12.6913	-0.561802	-1.47611	4.40037e-06	0.000219832
ATP13A2	18.2464	-0.419117	-1.33711	0.000432339	0.0117818
NBL1	18.656	-0.405702	-1.32473	0.000833501	0.0202924
CAMK2N1	3.89125	0.679815	1.60193	2.96274e-05	0.00119031
CDA	1.78232	3.00284	8.01578	3.13047e-07	2.05987e-05
HSPG2	7.84347	-0.543942	-1.45795	3.80158e-06	0.000192409
EPHB2	4.16041	-0.576368	-1.49109	1.30533e-05	0.000575229
RP5-886K2.3	0.767131	2.082	4.23394	0.000245073	0.00730579
RCAN3	1.10107	-0.555677	-1.46986	0.000954606	0.0227331
RUNX3	3.53507	-0.659057	-1.57905	4.06389e-06	0.000204515
C1orf63	3.29996	0.665613	1.58624	1.44326e-06	8.14271e-05
LDLRAP1	9.70857	-0.413821	-1.33221	0.000773502	0.0190322
TRNP1	8.79273	-0.636977	-1.55507	6.43939e-06	0.000305688
FAM46B	5.69241	-0.598967	-1.51463	5.02875e-05	0.00188653
MAP3K6	20.4472	-0.402288	-1.3216	0.000708368	0.0176627
IFI6	619.226	3.07887	8.4495	0	0
SESN2	7.51179	0.510573	1.42462	0.000133816	0.00440259
SDC3	18.1656	-0.455461	-1.37122	0.000111518	0.00376989
COL16A1	1.76729	0.810488	1.75381	4.27009e-08	3.39334e-06
MTMR9LP	1.23621	1.63157	3.0985	3.41218e-09	3.27461e-07
FAM167B	2.30152	1.34421	2.53891	3.07015e-05	0.00122664
MARCKSL1	294.09	-0.38123	-1.30245	0.000918705	0.0220234
TMEM54	15.3536	-0.483554	-1.39818	0.000347707	0.00981342
AGO4	1.9859	1.07792	2.11098	7.22733e-12	9.87103e-10
MACF1	10.068	0.463977	1.37934	5.90674e-05	0.00215572
KIAA0754	9.9384	0.753849	1.68629	1.23961e-09	1.28115e-07
CITED4	66.9876	0.866616	1.82338	9.78218e-13	1.47944e-10
HIVEP3	1.21293	-0.515243	-1.42923	0.000243115	0.00725116
SLC2A1	34.2967	-0.393269	-1.31337	0.000808068	0.0197816
CDC20	240.274	-0.428527	-1.34586	0.000195785	0.00605842
DMRTA2	3.67024	-0.736861	-1.66655	1.55018e-06	8.67816e-05
CDKN2C	101.711	-0.48236	-1.39703	2.97911e-05	0.00119439
GPX7	3.15894	0.682756	1.6052	0.000522247	0.0137708
SSBP3	10.8626	-0.485131	-1.39971	7.57743e-05	0.0026888
PRKAA2	0.326033	0.981146	1.97403	0.00012925	0.00426694
MYSM1	3.68581	0.593269	1.50866	5.35151e-06	0.000259591
GADD45A	14.4243	0.458721	1.37432	0.00045657	0.0123374
WLS	25.6093	0.481013	1.39572	5.05342e-05	0.00189333
LRRC40	8.31975	0.499936	1.41415	0.000213908	0.00648039
SRSF11	12.5678	0.613777	1.53026	2.73594e-07	1.83581e-05
HHLA3	12.7489	-0.477384	-1.39222	0.000818493	0.0199945
ZRANB2	16.8686	0.616849	1.53352	3.26832e-07	2.13598e-05
NEGR1	0.352736	0.780318	1.71751	0.000184992	0.00578644
RABGGTB	7.52545	0.52502	1.43895	3.06335e-05	0.00122477
PIGK	5.7088	0.464807	1.38013	0.000353441	0.00995095
AK5	1.10665	1.02865	2.04012	3.11815e-08	2.54802e-06
USP33	8.76965	0.433854	1.35084	0.000398431	0.0109874
FAM73A	2.03531	0.721103	1.64844	7.04408e-07	4.28376e-05
DNAJB4	11.9862	0.522136	1.43608	3.27976e-05	0.00130049
PTGFR	2.25891	1.12847	2.18626	4.49385e-11	5.69349e-09
IFI44L	8.97592	3.74237	13.3833	0	0
IFI44	17.8329	3.34907	10.1899	0	0
TTLL7	1.3273	0.663962	1.58443	1.06707e-05	0.000479003
CTBS	1.28724	0.857165	1.81147	7.00477e-07	4.26435e-05
LPAR3	2.07617	0.706637	1.63199	7.65347e-05	0.00271266
MCOLN3	0.550039	2.38415	5.22035	1.36136e-12	2.02705e-10
BCL10	9.7293	0.610374	1.52666	4.88438e-06	0.000240121
ODF2L	3.30792	0.664735	1.58528	5.24559e-07	3.28692e-05
GBP3	0.921145	2.70458	6.51866	2.44249e-14	4.2503e-12
GBP1	8.22372	1.36759	2.58038	0	0
GBP2	2.33018	4.66295	25.333	0	0
GBP4	2.31252	3.31478	9.9506	0	0
GBP5	0.950454	4.00185	16.0205	0	0
LRRC8D	8.43574	0.865045	1.8214	2.17292e-11	2.83377e-09
TGFBR3	2.71797	1.33142	2.51651	0	0
KIAA1107	0.196999	2.30992	4.95857	0.000316953	0.00906503
TMED5	11.2931	0.453803	1.36965	0.00013705	0.00450132
ARHGAP29	3.96332	0.95141	1.93376	2.4869e-14	4.31458e-12
TMEM56	2.47969	1.14703	2.21457	2.30926e-14	4.05511e-12
MIR137HG	1.17312	1.29053	2.44619	8.59249e-08	6.42194e-06
FRRS1	0.653339	2.13852	4.40312	6.99406e-09	6.3433e-07
EXTL2	3.97338	0.490094	1.40454	0.000427263	0.0116655
NTNG1	0.290467	1.5988	3.02892	3.37628e-07	2.19166e-05
PRPF38B	8.21053	0.524302	1.43824	2.80483e-05	0.00113599
LRIF1	4.64815	0.789205	1.72812	8.07789e-08	6.07661e-06
CEPT1	2.17337	0.639773	1.55808	7.35469e-06	0.000344609
SIKE1	5.42595	0.482174	1.39685	0.000207829	0.00632607
IGSF3	2.96126	-0.555052	-1.46922	4.20861e-05	0.00162312
RP11-640M9.2	5.1665	0.648986	1.56807	4.00314e-07	2.566e-05
NBPF9	6.52323	0.57753	1.49229	4.14744e-06	0.000208176
PDE4DIP	3.94123	0.446474	1.36271	0.00017019	0.00538638
NBPF10	2.79514	0.709896	1.63569	4.25122e-08	3.383e-06
TXNIP	13.5485	1.65989	3.15992	0	0
ANKRD34A	1.2659	0.68469	1.60736	0.000973506	0.0230975
ITGA10	2.90699	1.16961	2.24951	8.32667e-15	1.52233e-12
GPR89A	2.57052	0.551403	1.46551	0.000199048	0.00613312
NBPF11	2.21732	0.626244	1.54354	2.20732e-05	0.000920082
WI2-3658N16.1	0.948134	0.752768	1.68502	6.82074e-05	0.00245977
NBPF24	0.223914	3.7053	13.0439	7.56572e-07	4.55307e-05
NBPF14	5.59842	0.752338	1.68452	9.50195e-08	7.07336e-06
NBPF15	8.26848	0.443119	1.35954	0.000421257	0.0115343
RP11-353N4.6	1.07786	1.16209	2.23781	3.26084e-06	0.000168204
MTMR11	2.97558	0.614506	1.53103	4.58267e-05	0.00173838
MCL1	62.8062	0.460241	1.37577	7.33715e-05	0.00262633
CTSS	0.182265	3.04819	8.27176	0.000432972	0.011788
S100A6	401.252	1.52193	2.87174	0	0
S100A4	18.6075	0.596679	1.51223	2.35033e-05	0.000972675
TRIM46	4.43652	0.526841	1.44077	0.000151461	0.00489668
MUC1	44.5035	1.08798	2.12577	0	0
THBS3	9.38894	0.515605	1.42959	4.48373e-05	0.00170757
RP11-263K19.4	1.42028	0.93912	1.91736	0.000258072	0.00764986
HCN3	1.16023	0.877696	1.83744	3.37568e-05	0.00133669
KIAA0907	6.10115	0.790912	1.73017	1.69855e-09	1.71258e-07
ARHGEF2	25.0724	0.447474	1.36365	0.000120141	0.0040075
TMEM79	1.55325	0.684148	1.60675	0.000827931	0.0201823
C1orf85	19.7847	0.673873	1.59535	4.39833e-08	3.48089e-06
IFI16	11.8403	3.74966	13.4512	0	0
IGSF9	1.85694	-0.674624	-1.59618	8.34808e-06	0.000386453
ADAMTS4	1.5626	0.646757	1.56564	9.66747e-06	0.000441517
UAP1	165.959	0.471798	1.38684	4.09254e-05	0.00158471
RGS4	4.71893	2.50342	5.67029	0	0
PBX1	6.21808	-0.436775	-1.35358	0.000206347	0.00629091
ALDH9A1	20.0892	-0.406116	-1.32511	0.000806929	0.0197621
GPR161	2.62621	0.613282	1.52974	2.97164e-05	0.00119303
BLZF1	6.52419	0.66416	1.58465	1.02607e-06	5.98778e-05
PRRX1	8.45539	1.78266	3.4406	0	0
PRRC2C	24.5075	0.384804	1.30568	0.000867009	0.0210108
SUCO	4.79036	0.720743	1.64803	2.54701e-08	2.11116e-06
GAS5	19.3662	0.81672	1.7614	3.02027e-11	3.8862e-09
RP11-568K15.1	0.620103	0.810715	1.75408	0.000581692	0.0151039
RASAL2	5.81527	0.688496	1.6116	1.92361e-08	1.62475e-06
RALGPS2	7.78478	1.05258	2.07424	1.11022e-16	2.34091e-14
SOAT1	14.4584	0.676288	1.59802	1.65839e-08	1.41313e-06
GLUL	8.56716	-0.397359	-1.31709	0.000948238	0.0226242
EDEM3	5.31434	0.909518	1.87842	2.06524e-12	2.98287e-10
C1orf27	2.71587	0.828299	1.77559	3.01568e-07	1.9957e-05
PTGS2	0.614934	1.06951	2.09871	2.72456e-05	0.00110693
PLA2G4A	2.78396	1.17696	2.261	3.82413e-10	4.2324e-08
DENND1B	1.00683	1.43949	2.71226	0	0
NR5A2	0.669553	1.57158	2.9723	2.89269e-11	3.73868e-09
IGFN1	8.60666	0.923374	1.89655	1.75415e-14	3.09916e-12
PHLDA3	23.9706	1.0401	2.05637	4.44089e-16	8.90846e-14
ADORA1	1.97481	-0.603844	-1.51976	0.000263681	0.0077863
ZC3H11A	12.3934	0.406459	1.32543	0.000593662	0.0153526
ZBED6	2.36542	0.588707	1.5039	0.000264641	0.00780056
ETNK2	8.26821	-0.451358	-1.36733	0.000353409	0.00995095
LRRN2	0.899827	-0.762013	-1.69586	8.41281e-05	0.00294031
NFASC	0.693688	-0.609479	-1.52571	2.68742e-05	0.00109338
RAB7L1	14.2702	0.418995	1.337	0.000673621	0.0169573
CD55	3.85722	0.85795	1.81246	5.85576e-09	5.37846e-07
CD46	10.3801	0.423788	1.34144	0.000402853	0.0110948
PLXNA2	0.929557	-0.71441	-1.64081	2.0631e-06	0.000112233
TRAF5	0.671674	1.12219	2.17678	3.78662e-08	3.05965e-06
ATF3	2.27511	0.554585	1.46875	0.000764788	0.0188418
RPS6KC1	3.6217	0.47601	1.39089	0.000486387	0.0129852
KCNK2	4.22844	0.851177	1.80397	1.01498e-08	9.04912e-07
HHIPL2	0.655376	1.56582	2.96045	4.4025e-06	0.000219832
ACBD3	15.419	0.545292	1.45932	1.06519e-05	0.000478531
PARP1	55.2026	-0.65388	-1.57339	1.45493e-08	1.2621e-06
ITPKB	1.96338	-0.516489	-1.43047	0.00041315	0.0113445
IBA57	2.66793	-0.449467	-1.36554	0.000602825	0.01552
TTC13	6.2247	0.547802	1.46186	4.24851e-05	0.00163633
TARBP1	3.62811	0.523908	1.43784	7.58148e-05	0.0026888
LYST	2.23568	1.4601	2.75128	0	0
ERO1LB	0.52037	0.99673	1.99547	0.00012791	0.00423019
LGALS8	1.35278	0.680317	1.60249	8.92939e-06	0.000411714
ACTN2	0.190686	4.03385	16.3798	8.94203e-05	0.00309346
CHRM3	0.109553	2.27831	4.85109	2.0527e-05	0.000863467
KMO	1.38733	0.992974	1.99028	3.82247e-08	3.08004e-06
OPN3	14.9372	0.442228	1.3587	0.000358637	0.010058
CEP170	8.63932	0.420973	1.33883	0.000428179	0.011685
RP11-488L18.10	1.57429	1.06285	2.08905	0.000708289	0.0176627
MIR3916_1	2.91495	0.637315	1.55543	0.00058022	0.0150724
ZNF692	2.97466	0.718869	1.64589	5.40008e-06	0.000261289
SH3YL1	0.695601	0.836248	1.7854	5.8203e-06	0.000278358
FAM150B	1.15108	3.55731	11.7722	3.40278e-10	3.79515e-08
CMPK2	4.14977	2.72359	6.60516	0	0
RSAD2	6.22083	3.256	9.5533	0	0
MBOAT2	5.80283	0.581592	1.4965	3.14209e-06	0.000162805
ODC1	83.3286	-0.406772	-1.32572	0.000454942	0.0122992
FAM84A	1.50287	1.66764	3.17694	0	0
SMC6	2.11934	0.518543	1.43251	0.0001961	0.00606494
TP53I3	7.33064	-0.523665	-1.4376	0.000202116	0.0061979
ITSN2	1.20123	0.794911	1.73497	1.69399e-07	1.20229e-05
KCNK3	14.1942	0.927985	1.90262	2.35367e-14	4.12057e-12
DPYSL5	3.09912	-0.571058	-1.48561	2.52685e-05	0.00103461
ZNF512	5.38863	0.519337	1.4333	0.000109406	0.00370935
CLIP4	1.73676	0.747006	1.67831	1.11674e-06	6.47113e-05
GALNT14	8.32557	0.549483	1.46356	1.77029e-05	0.000755912
EHD3	9.78297	0.869427	1.82694	7.6148e-12	1.03757e-09
XDH	1.33741	1.70186	3.2532	2.22045e-16	4.59792e-14
BIRC6	3.69688	0.448092	1.36424	0.000238842	0.00713108
RASGRP3	0.349713	3.41142	10.64	1.03251e-14	1.86994e-12
EIF2AK2	12.6098	0.806752	1.74927	1.071e-11	1.43561e-09
CEBPZ	9.65224	0.442935	1.35937	0.000562454	0.0147168
QPCT	1.13885	1.85436	3.61592	6.54305e-09	5.95294e-07
CDC42EP3	6.70661	1.10387	2.1493	0	0
SLC8A1	1.05991	0.97575	1.96666	4.60243e-12	6.37641e-10
RHOQ	9.68028	0.477276	1.39211	0.000145284	0.00473138
PIGF	0.964008	0.833551	1.78207	7.02342e-05	0.00252498
BCYRN1	11.3478	-0.624657	-1.54184	1.0452e-07	7.70206e-06
FOXN2	2.23358	1.03865	2.05431	1.83102e-10	2.11144e-08
GPR75-ASB3	0.931566	0.89108	1.85456	5.24904e-06	0.000255263
ERLEC1	9.41242	0.597806	1.51341	1.05172e-05	0.000474327
PNPT1	8.01331	0.591101	1.5064	3.41341e-06	0.000174981
AHSA2	1.25786	1.03573	2.05016	9.7442e-10	1.02541e-07
FAM161A	1.15048	0.653292	1.57275	0.000517673	0.0136877
B3GNT2	4.62795	0.530836	1.44477	0.000417343	0.0114379
EHBP1	5.08436	0.985103	1.97945	3.29736e-14	5.61943e-12
AFTPH	1.95244	0.533671	1.44761	0.000632305	0.0161424
CNRIP1	3.08025	0.632917	1.5507	6.85484e-05	0.00247052
GFPT1	5.7477	0.612577	1.52899	9.47612e-07	5.6199e-05
MXD1	0.80075	1.04614	2.065	1.03762e-06	6.04297e-05
PCBP1-AS1	0.186609	1.17039	2.25073	5.14722e-05	0.00192348
WBP1	7.05163	-0.565958	-1.48037	5.89242e-05	0.00215185
AC104135.4	5.21546	2.15353	4.44914	0	0
TRABD2A	5.48722	0.443745	1.36013	0.000372107	0.0104005
MAT2A	81.1491	0.698488	1.6228	1.57547e-09	1.60246e-07
KRCC1	2.66756	0.828993	1.77644	8.81493e-05	0.00305498
ZNF514	1.01799	0.921881	1.89458	9.76938e-07	5.74752e-05
AC009237.8	2.05677	0.624572	1.54175	0.000286254	0.00833555
UNC50	4.42169	0.662157	1.58245	5.24373e-05	0.00195449
TBC1D8	5.04798	1.02953	2.04136	3.34177e-14	5.67836e-12
CREG2	0.220456	1.37778	2.59867	0.000497662	0.0132312
RFX8	2.6688	2.85221	7.22105	0	0
IL1R1	12.1483	0.51862	1.43258	1.63362e-05	0.000704849
FHL2	8.63797	-0.403853	-1.32304	0.000961553	0.0228797
GCC2	1.00743	0.659875	1.57995	1.45285e-05	0.000634913
AC013268.5	1.10027	1.7329	3.32396	1.06623e-09	1.1119e-07
MALL	10.6068	2.18613	4.55083	0	0
AC112229.7	0.997552	1.75736	3.38078	4.35454e-08	3.45096e-06
AC108938.2	1.7045	1.1812	2.26766	3.55039e-05	0.0013963
RGPD6	1.25015	0.763668	1.6978	2.06325e-07	1.42584e-05
SLC20A1	42.232	1.12851	2.18633	0	0
AC016683.6	8.24982	0.494927	1.40925	2.83153e-05	0.00114316
EN1	10.8807	-0.562054	-1.47637	1.40621e-05	0.000615926
STEAP3	13.4894	1.26938	2.41058	0	0
DBI	32.4489	0.674423	1.59596	2.64978e-08	2.19022e-06
GYPC	9.61998	0.436143	1.35298	0.000797731	0.0195645
HS6ST1	15.1978	-0.537324	-1.45128	8.99999e-06	0.000413978
CCNT2	1.46962	0.58083	1.49571	0.00011945	0.00399133
KYNU	6.12134	1.64226	3.12155	0	0
RND3	27.0117	1.71015	3.27195	0	0
NMI	4.15706	0.500906	1.4151	0.000669886	0.0168707
FMNL2	15.3378	0.700795	1.6254	5.19838e-09	4.83617e-07
RPRM	0.857245	2.5589	5.89258	1.62069e-05	0.000701012
NR4A2	1.10373	1.1542	2.22561	5.75753e-07	3.57282e-05
PLA2R1	0.262629	1.5506	2.92939	7.98759e-07	4.787e-05
AC009299.5	19.6922	-0.792158	-1.73166	7.24234e-07	4.38127e-05
DPP4	0.821678	0.978954	1.97104	1.75764e-05	0.000751064
FAP	1.53807	0.761841	1.69565	2.62971e-06	0.000139127
IFIH1	9.25596	2.11426	4.32968	0	0
GCA	0.678763	1.50073	2.82986	1.88914e-06	0.000103944
COBLL1	1.62945	1.15681	2.22964	1.11022e-16	2.34091e-14
SCN3A	0.178587	2.52297	5.74763	6.43908e-07	3.9491e-05
STK39	2.65576	0.67842	1.60039	1.90052e-05	0.000806158
FASTKD1	2.77406	0.634284	1.55217	4.0379e-05	0.0015667
PPIG	5.97824	0.498378	1.41262	7.55674e-05	0.00268497
METTL5	5.92969	0.548672	1.46274	0.000130616	0.00430712
TLK1	2.82123	0.671006	1.59218	6.37713e-07	3.91526e-05
DCAF17	1.30182	0.698602	1.62293	2.05943e-05	0.000865304
CYBRD1	9.42696	0.747433	1.6788	3.15015e-09	3.03829e-07
HAT1	6.50586	0.434643	1.35158	0.000535451	0.0141061
ITGA6	27.1435	0.817545	1.7624	3.53206e-12	4.92893e-10
MLTK	10.018	0.422271	1.34003	0.000338477	0.00959983
SP3	5.49439	0.434413	1.35136	0.000402902	0.0110948
SP9	0.980619	1.04814	2.06787	0.000200605	0.00616137
CIR1	4.006	0.836477	1.78568	9.56744e-08	7.10462e-06
SCRN3	1.77507	0.903308	1.87035	9.50382e-07	5.6199e-05
GPR155	0.498145	1.16827	2.24742	3.40238e-06	0.000174725
ATF2	6.03899	0.790247	1.72937	1.67094e-09	1.68768e-07
KIAA1715	3.20635	0.435687	1.35255	0.000882839	0.0213139
NFE2L2	10.5938	0.669379	1.59039	5.60302e-08	4.33918e-06
OSBPL6	5.15079	0.905247	1.87287	2.62523e-12	3.73566e-10
AC009948.5	1.71156	0.724515	1.65235	7.5661e-05	0.00268664
TTN-AS1	0.119361	1.43961	2.71248	3.87078e-05	0.00150895
TTN	0.0307868	1.45101	2.73399	4.3512e-08	3.45096e-06
CWC22	5.09421	0.716986	1.64374	8.77594e-07	5.22693e-05
ITGA4	5.61707	1.57934	2.98834	0	0
CERKL	1.81572	1.76684	3.40308	0	0
SSFA2	5.97143	1.15255	2.22307	0	0
DNAJC10	4.00973	0.681045	1.6033	1.72837e-08	1.46843e-06
NCKAP1	5.67494	0.479875	1.39462	4.93927e-05	0.001859
NUP35	2.90024	0.544481	1.4585	0.00043272	0.0117867
ZC3H15	14.2073	0.509805	1.42386	5.13004e-05	0.00191955
ITGAV	14.7134	0.478022	1.39283	5.46401e-05	0.00202614
FAM171B	1.3514	1.12705	2.18412	1.80888e-09	1.81431e-07
TFPI	3.50459	0.788202	1.72692	8.90217e-10	9.4195e-08
COL3A1	105.851	-0.53433	-1.44827	3.22343e-06	0.000166423
COL5A2	72.3908	1.00158	2.00219	0	0
WDR75	8.58759	0.451398	1.36736	0.000332809	0.00948095
OSGEPL1	1.354	0.801472	1.74288	0.000113531	0.00382674
ORMDL1	6.12857	0.619578	1.53643	5.22612e-06	0.000254363
PMS1	3.86858	0.691638	1.61512	9.66809e-07	5.70409e-05
MFSD6	1.24872	0.611088	1.52741	0.000477923	0.012842
STAT1	53.5286	1.32069	2.49786	0	0
NABP1	3.1207	0.870788	1.82866	1.25517e-11	1.67471e-09
SDPR	1.12818	3.89703	14.8978	1.81744e-13	2.91663e-11
TMEFF2	2.58801	1.34728	2.54432	0	0
SLC39A10	6.70985	0.776262	1.71269	9.67751e-10	1.02025e-07
STK17B	4.59143	0.51921	1.43317	7.53129e-05	0.00267757
PGAP1	2.17947	0.844783	1.79599	4.6464e-10	5.09367e-08
SF3B1	23.0831	0.476219	1.39109	4.42059e-05	0.00168686
COQ10B	7.34146	0.760516	1.6941	8.54585e-08	6.40363e-06
SATB2	1.84602	0.688491	1.6116	1.00911e-06	5.91271e-05
C2orf69	5.49962	0.500982	1.41518	0.000214569	0.006497
TYW5	0.707501	0.851927	1.80491	2.94112e-06	0.000153217
C2orf47	7.61384	0.625403	1.54264	5.05124e-05	0.00189333
SPATS2L	5.99238	0.677469	1.59933	3.91107e-08	3.147e-06
AOX1	3.07883	0.767436	1.70224	1.56218e-07	1.11698e-05
BZW1	36.4007	0.53397	1.44791	5.36158e-06	0.000259861
CLK1	4.79798	0.973585	1.96371	3.19389e-12	4.48691e-10
PPIL3	2.26588	0.804088	1.74604	1.80385e-05	0.000768145
FAM126B	1.82249	1.30209	2.46586	0	0
CFLAR	1.98323	0.904789	1.87227	1.76514e-12	2.57519e-10
CASP8	3.78424	1.00981	2.01365	3.84914e-13	6.04284e-11
TRAK2	6.59513	0.436285	1.35312	0.000445562	0.0120852
ALS2	3.20215	0.541778	1.45577	3.01569e-05	0.00120822
SUMO1	37.1403	0.633529	1.55135	1.7012e-07	1.20593e-05
NBEAL1	0.767895	0.762883	1.69688	1.03976e-06	6.04327e-05
ABI2	2.61428	0.417306	1.33543	0.000654413	0.0165895
RAPH1	8.18348	0.726259	1.65434	1.58016e-09	1.6044e-07
INO80D	1.17345	0.748094	1.67957	3.23102e-07	2.11879e-05
KLF7	4.64985	0.599193	1.51487	2.28014e-06	0.00012254
CREB1	2.56829	0.548759	1.46283	4.45815e-05	0.00169895
CCNYL1	3.82874	0.596764	1.51232	2.82438e-05	0.00114157
IDH1	18.7939	0.577463	1.49222	1.59295e-06	8.87458e-05
PIKFYVE	4.15537	0.946915	1.92775	1.72418e-13	2.78243e-11
RPE	15.0666	0.715326	1.64185	2.0555e-08	1.72606e-06
KANSL1L	1.01758	0.599589	1.51529	0.000365277	0.0102145
LANCL1	3.67014	0.720177	1.64738	4.24382e-07	2.70318e-05
IKZF2	0.794006	0.801777	1.74325	1.70562e-06	9.4386e-05
IGFBP2	2.14471	-0.536381	-1.45033	0.000595547	0.0153744
IGFBP5	5.61139	-0.602548	-1.5184	2.36547e-06	0.000126464
TNS1	0.524857	-0.649826	-1.56898	9.64247e-05	0.00331001
ARPC2	28.206	0.476348	1.39122	4.64333e-05	0.00175873
TMBIM1	26.0305	0.530868	1.4448	7.06575e-06	0.000332418
SLC23A3	0.222579	1.99377	3.98275	2.86148e-05	0.00115364
SPEG	3.59472	0.404751	1.32386	0.000902443	0.0216965
CHPF	45.5969	0.480222	1.39496	4.41137e-05	0.00168445
ACSL3	11.9211	0.905947	1.87377	9.51461e-14	1.57504e-11
SCG2	56.046	2.50595	5.68025	0	0
WDFY1	6.71856	0.683421	1.60594	1.25458e-07	9.09422e-06
SERPINE2	70.8518	2.38847	5.23603	0	0
DOCK10	4.43667	0.429812	1.34706	0.00055078	0.0144506
AGFG1	12.0781	0.541239	1.45522	5.34832e-06	0.000259591
DNER	8.33639	1.37894	2.60077	0	0
TRIP12	17.4931	0.436698	1.3535	0.000176785	0.00555982
SP110	3.65332	0.907675	1.87602	5.53706e-11	6.92408e-09
SP140L	1.04464	1.45758	2.74647	3.56023e-11	4.55056e-09
SP100	8.76044	0.404665	1.32378	0.00065059	0.016517
CAB39	10.9397	0.594521	1.50997	1.47851e-06	8.30104e-05
GIGYF2	4.31266	0.432962	1.35	0.000426883	0.0116655
NGEF	4.23744	1.89096	3.70881	0	0
MSL3P1	1.92977	0.897261	1.86253	4.17431e-05	0.00161097
ARL4C	24.6147	0.440346	1.35693	0.000224417	0.00676331
COPS8	23.7323	0.591518	1.50683	6.75498e-07	4.12532e-05
COL6A3	0.464981	0.614758	1.5313	0.000213142	0.00646396
MLPH	14.6191	0.44993	1.36597	0.000153099	0.00493306
LRRFIP1	6.06904	0.536957	1.45091	1.00039e-05	0.000454365
FAM132B	2.88304	0.559642	1.4739	0.00046368	0.0124945
GPC1	14.3405	-0.433997	-1.35097	0.000272791	0.00800403
CAPN10	2.40659	0.508669	1.42274	0.000323578	0.00923165
SNED1	3.11314	1.12827	2.18596	0	0
D2HGDH	1.58585	0.644895	1.56363	0.000157144	0.00505496
CNTN4	0.523693	2.25711	4.78031	5.77316e-15	1.06902e-12
LMCD1	2.34879	-0.63645	-1.5545	0.000447694	0.0121316
OGG1	14.4802	-0.434241	-1.3512	0.000382517	0.0106246
IRAK2	6.11456	0.951859	1.93436	2.76863e-11	3.58637e-09
VGLL4	8.32706	-0.427166	-1.34459	0.000493	0.0131254
PPARG	7.0991	0.891263	1.8548	4.67747e-11	5.91316e-09
IQSEC1	9.36759	-0.47092	-1.38599	0.000107207	0.00363857
NUP210	6.35716	-0.491517	-1.40592	6.76551e-05	0.0024429
GRIP2	0.243852	2.64636	6.26087	6.10755e-11	7.5882e-09
RAB5A	10.8832	0.524311	1.43825	3.57601e-05	0.00140351
KAT2B	4.87121	0.828399	1.77571	1.02459e-09	1.07235e-07
RP11-180N14.1	0.487911	2.45352	5.4775	0.000408736	0.011234
ZNF385D	1.99452	1.66734	3.17627	0	0
UBE2E1	21.1319	0.479977	1.39472	8.51803e-05	0.0029713
RARB	0.682179	2.91203	7.52674	3.41262e-10	3.79879e-08
SLC4A7	9.77883	0.761606	1.69538	2.6803e-10	3.04222e-08
EOMES	2.80415	0.930573	1.90603	3.07838e-08	2.52265e-06
SUSD5	27.7592	-0.486908	-1.40144	3.47773e-05	0.00137146
FBXL2	1.00779	0.748258	1.67976	2.42258e-05	0.000996865
STAC	16.986	-0.568707	-1.48319	2.48881e-06	0.000132156
TRANK1	1.1559	3.00928	8.05161	0	0
EPM2AIP1	0.736911	0.800941	1.74224	5.76281e-05	0.00211119
RP11-259K5.2	0.857738	1.27215	2.41522	8.54929e-05	0.002979
GOLGA4	6.03345	0.871759	1.82989	1.98208e-12	2.8844e-10
PLCD1	7.56823	-0.473942	-1.3889	0.000225391	0.00678326
TTC21A	0.340298	0.915813	1.88663	0.000643947	0.0163961
ZNF621	2.75063	0.897553	1.8629	6.61101e-10	7.09922e-08
NKTR	2.66495	0.455364	1.37113	0.000274299	0.0080442
ZNF852	0.586465	1.66383	3.16856	0.000574517	0.0149444
CDCP1	62.7457	2.26635	4.81104	0	0
LTF	0.317536	2.29713	4.91479	1.73186e-05	0.000741145
LRRC2	0.17757	2.70069	6.50115	8.92089e-05	0.00308799
TREX1	9.71759	0.59601	1.51153	1.67368e-05	0.000719448
COL7A1	1.16534	-0.570423	-1.48496	0.000126136	0.00418567
UBA7	1.16375	3.35585	10.2379	0	0
RBM5	4.85317	0.519057	1.43302	3.10354e-05	0.00123656
SEMA3F	23.6754	-0.395898	-1.31576	0.000814788	0.0199292
RRP9	57.1346	-0.407289	-1.32619	0.000645259	0.0164135
PARP3	1.41165	0.90388	1.87109	5.57116e-05	0.00205926
NT5DC2	68.0936	-0.522881	-1.43682	6.11634e-06	0.00029155
FAM208A	8.56802	0.758618	1.69187	3.96187e-10	4.37646e-08
ARHGEF3	1.91501	0.53569	1.44964	0.000426521	0.0116618
IL17RD	0.671223	0.708777	1.63442	0.000141122	0.00461144
SLMAP	3.16433	0.665788	1.58643	1.48225e-07	1.06246e-05
C3orf67	0.524216	0.697849	1.62208	0.00056347	0.01473
SUCLG2	7.22665	0.714288	1.64067	2.65807e-07	1.78951e-05
VGLL3	9.69839	-0.414608	-1.33294	0.00045998	0.0124064
CHMP2B	17.2884	0.799635	1.74066	1.81596e-10	2.09827e-08
C3orf38	6.12335	0.514305	1.42831	0.000186256	0.00581965
PROS1	1.49611	1.10103	2.14508	2.3715e-08	1.97256e-06
CRYBG3_2	2.9896	0.587916	1.50307	6.75873e-05	0.00244281
DCBLD2	21.2874	1.02965	2.04152	0	0
TBC1D23	6.80497	0.488171	1.40267	0.000148216	0.00481061
TMEM45A	2.44408	0.762648	1.6966	4.31712e-07	2.74001e-05
ABI3BP	3.09981	1.92619	3.8005	0	0
SENP7	2.10299	0.582398	1.49734	0.000111786	0.00377673
ZBTB11	4.10927	0.47887	1.39365	0.000248478	0.00738822
CEP97	2.40794	0.526082	1.44001	0.000111456	0.00376989
NFKBIZ	6.09518	1.46104	2.75307	0	0
ALCAM	68.1238	0.412211	1.33072	0.000342982	0.00971806
LINC00883	2.58587	0.853431	1.80679	1.86988e-07	1.30902e-05
BBX	5.65957	0.449134	1.36522	0.000225833	0.00678828
CD47	11.9814	0.650886	1.57013	6.06843e-08	4.64975e-06
MYH15	7.75314	1.33464	2.52212	0	0
PHLDB2	9.93216	0.412873	1.33133	0.000485985	0.0129805
POGLUT1	2.62081	0.47975	1.3945	0.000627996	0.0160607
POLQ	3.27028	0.618119	1.53487	2.93663e-06	0.000153121
PARP9	7.90657	1.05577	2.07882	0	0
DTX3L	31.7896	1.13628	2.19813	0	0
PARP14	13.6407	1.72384	3.30315	0	0
SEMA5B	0.938806	-0.617803	-1.53454	0.000733362	0.0181683
PDIA5	10.1129	0.754038	1.68651	4.38892e-09	4.13639e-07
MCM2	60.1605	-0.464796	-1.38012	5.92081e-05	0.00215949
MGLL	0.332654	3.45545	10.9697	5.8975e-13	9.18373e-11
PLXND1	1.0989	0.565885	1.4803	0.000356373	0.0100188
DNAJC13	7.05541	0.483929	1.39855	7.167e-05	0.00257339
SLCO2A1	0.918299	1.86404	3.64025	7.90368e-13	1.21441e-10
SLC35G2	1.35226	1.45211	2.73608	5.35464e-11	6.71049e-09
IL20RB	1.0269	1.38927	2.61945	4.75784e-06	0.000235137
MRAS	5.96034	-0.542026	-1.45602	1.9505e-05	0.000824333
SLC25A36	5.11054	0.554292	1.46845	9.96376e-06	0.000453378
ZBTB38	4.32547	1.05566	2.07866	0	0
XRN1	2.15599	0.514333	1.42833	0.000120869	0.00402475
TRPC1	2.11946	0.615935	1.53255	0.000139932	0.00457517
CHST2	7.33144	0.977678	1.96929	1.74682e-12	2.56792e-10
PLSCR1	20.25	1.35879	2.56471	0	0
AGTR1	1.23877	0.831767	1.77986	0.000134339	0.00441729
HPS3	7.85834	0.538684	1.45265	1.62109e-05	0.000701012
TM4SF18	11.6682	4.02681	16.3001	0	0
TM4SF1	86.4192	0.693961	1.61772	2.1651e-09	2.14921e-07
MME	1.21386	3.58099	11.967	0	0
SLC33A1	2.64702	0.47547	1.39037	0.000375807	0.0104836
CCNL1	4.36997	0.702572	1.6274	5.18312e-08	4.04756e-06
SHOX2	3.03917	0.790131	1.72923	7.35986e-07	4.44306e-05
MFSD1	10.7707	0.680526	1.60272	4.24576e-08	3.383e-06
IL12A	0.549458	1.88039	3.68176	0.000285179	0.00830845
IFT80	2.37019	0.491278	1.40569	0.000574192	0.0149427
NMD3	8.24442	0.422974	1.34069	0.00083194	0.0202644
PDCD10	6.45477	0.457519	1.37318	0.000853213	0.0207199
MECOM	0.513703	1.91268	3.76509	8.33889e-13	1.2745e-10
CLDN11	1.17302	0.782245	1.71981	1.89509e-05	0.000804447
TNIK	0.988891	1.23531	2.35432	3.50968e-11	4.49589e-09
FNDC3B	7.3775	0.406816	1.32576	0.000649038	0.0164894
NCEH1	10.0574	0.809925	1.75312	1.61429e-10	1.87274e-08
NLGN1	0.28652	1.09353	2.13396	4.42573e-05	0.00168771
PIK3CA	3.03717	0.580477	1.49534	1.19542e-05	0.000529625
MFN1	6.64455	0.420284	1.33819	0.000910914	0.0218548
LAMP3	0.298325	2.41168	5.32095	5.21441e-05	0.00194482
B3GNT5	5.1918	1.03056	2.04282	2.33147e-15	4.44541e-13
CAMK2N2	11.8853	-0.468246	-1.38343	0.000944595	0.0225691
EIF4A2	25.3557	0.688274	1.61135	5.25553e-09	4.88148e-07
ST6GAL1	1.5628	-0.487082	-1.40161	0.000782832	0.0192372
RTP4	0.597324	4.81777	28.2028	0.000609343	0.0156669
TP63	0.277254	2.18081	4.53409	1.08364e-07	7.93474e-06
IL1RAP	4.749	0.57427	1.48892	5.13262e-06	0.000250245
AC108676.1	3.89331	0.641393	1.55983	4.40911e-05	0.00168445
SDHAP1	3.76606	0.763023	1.69704	1.01081e-06	5.91666e-05
NRROS	2.4014	0.796444	1.73682	1.50371e-05	0.000654171
SENP5	4.94176	0.485541	1.40011	0.000163611	0.00522515
BDH1	3.11227	-0.486064	-1.40062	0.000197517	0.00608921
KIAA0226	5.95593	0.420867	1.33873	0.000684633	0.0171821
LMLN	1.16867	0.577837	1.49261	0.000325059	0.00926473
ZNF141	0.862893	1.03379	2.04739	1.57076e-06	8.77634e-05
PIGG	2.66926	0.632081	1.5498	1.90848e-06	0.000104709
DGKQ	2.27647	0.604594	1.52055	0.000119124	0.00398502
SPON2	119.161	0.594542	1.50999	2.26238e-07	1.5468e-05
CTBP1-AS2	2.71038	0.98102	1.97386	2.6914e-10	3.04883e-08
UVSSA	1.1251	1.02598	2.03634	8.24931e-09	7.42348e-07
CRIPAK	0.67043	1.53129	2.89045	1.86008e-07	1.30416e-05
TMEM129	7.5765	0.699366	1.62379	2.38778e-07	1.62484e-05
NAT8L	2.29105	0.592143	1.50748	8.70828e-05	0.00302892
ZFYVE28	0.744308	2.24192	4.73027	0	0
MFSD10	27.7097	0.483603	1.39823	5.67875e-05	0.00208834
TMEM128	2.45109	0.964008	1.95072	1.42512e-06	8.04826e-05
LYAR	9.91628	0.528817	1.44275	0.000102965	0.00350949
EVC	4.33263	1.11774	2.17006	1.11022e-16	2.34091e-14
CRMP1	0.616584	1.13517	2.19644	4.81918e-06	0.000237783
PPP2R2C	0.615027	1.73829	3.33639	2.68341e-13	4.25903e-11
MRFAP1L1	17.2281	0.608869	1.52506	5.13285e-06	0.000250245
KIAA0232	2.05659	0.527239	1.44117	0.000213874	0.00648039
TADA2B	2.50763	0.502651	1.41681	0.000640853	0.016336
SORCS2	2.46636	-0.492327	-1.40671	0.000569196	0.0148456
AFAP1	12.7139	0.550336	1.46443	3.56008e-06	0.000181854
TRMT44	1.01583	0.809421	1.75251	5.47716e-06	0.000264575
ZNF518B	2.55362	0.794039	1.73392	4.10469e-09	3.89393e-07
HS3ST1	0.615542	0.933144	1.90943	8.9643e-06	0.000412994
RAB28	3.84819	0.642532	1.56107	0.000151615	0.00489892
NKX3-2	0.925409	1.56037	2.9493	6.72386e-07	4.11066e-05
BOD1L1	2.52992	0.798051	1.73875	6.17959e-10	6.6607e-08
CPEB2	3.61163	0.550919	1.46502	3.96526e-05	0.00154058
FGFBP1	3.1703	6.09078	68.1565	1.53311e-09	1.56488e-07
TAPT1	0.586186	0.977696	1.96932	8.0055e-06	0.000371487
LAP3	20.17	0.965127	1.95223	3.9968e-15	7.47273e-13
MED28	3.16087	0.863052	1.81888	5.71727e-11	7.11862e-09
LCORL	1.17842	1.02533	2.03543	4.14478e-10	4.56108e-08
CCDC149	1.03615	0.630966	1.5486	0.000105933	0.00360002
SEPSECS	0.782242	1.06207	2.08793	8.71191e-07	5.19415e-05
PI4K2B	3.48273	0.829771	1.7774	1.45742e-09	1.49026e-07
ZCCHC4	1.43636	0.748734	1.68032	7.48833e-05	0.00266558
ANAPC4	1.82058	0.593231	1.50862	8.05599e-05	0.00283101
PCDH7	1.47186	0.551368	1.46547	0.000171019	0.00539907
KLF3	6.25519	0.853032	1.80629	4.79063e-11	6.043e-09
TLR6	0.493352	1.48959	2.80808	3.01159e-07	1.9957e-05
FAM114A1	11.7251	1.20695	2.30849	0	0
KLHL5	8.16797	0.472856	1.38785	0.000181475	0.00569471
WDR19	2.16532	1.05836	2.08256	6.96998e-13	1.07956e-10
RFC1	10.715	0.610262	1.52654	5.50919e-07	3.44089e-05
LIAS	1.56375	0.744636	1.67555	0.000849148	0.0206578
UGDH	19.5836	1.36195	2.57032	0	0
SMIM14	1.92834	0.760076	1.69358	9.49917e-07	5.6199e-05
PDS5A	8.90194	0.428556	1.34589	0.000310912	0.00893203
APBB2	2.37377	1.56766	2.96423	0	0
UCHL1	133.519	0.547321	1.46137	2.32587e-06	0.00012465
TMEM33	6.41258	0.459024	1.37461	0.000210022	0.00638947
SLC30A9	4.65908	0.679354	1.60142	2.02192e-07	1.40062e-05
GUF1	4.43551	0.468733	1.38389	0.000731984	0.0181498
GNPDA2	1.24925	0.643762	1.5624	0.000122703	0.00408347
ATP10D	1.00268	0.777649	1.71433	1.02823e-05	0.000465183
NFXL1	1.53238	0.685889	1.60869	0.000167549	0.00532442
TEC	0.556276	2.29802	4.91782	1.9033e-08	1.60995e-06
FRYL	2.96591	0.648152	1.56716	1.95571e-07	1.36129e-05
DCUN1D4	4.32509	0.719953	1.64713	4.2425e-08	3.383e-06
SGCB	11.4433	0.425864	1.34338	0.000584468	0.0151555
DANCR	45.5385	-0.442118	-1.3586	0.000246725	0.00734367
NMU	2.8202	2.79741	6.95194	8.04936e-11	9.83162e-09
EPHA5	0.393633	1.47441	2.7787	1.41336e-08	1.22973e-06
UBA6	5.45091	0.592978	1.50836	1.41518e-06	7.99991e-05
ADAMTS3	0.952165	0.812594	1.75637	2.0763e-05	0.000871127
COX18	2.44056	0.72524	1.65318	3.45951e-05	0.00136521
IL8	29.4287	4.65076	25.12	0	0
CXCL6	5.96101	5.27804	38.8015	0	0
CXCL1	80.7589	1.70557	3.26158	0	0
CXCL5	30.1492	1.60444	3.04078	0	0
CXCL3	1.99686	1.87057	3.65678	4.63241e-12	6.40258e-10
CXCL2	6.01314	1.5756	2.98059	5.55112e-16	1.09455e-13
MTHFD2L	1.85503	0.537203	1.45116	0.000146847	0.00477207
THAP6	0.668417	1.01311	2.01826	3.19551e-06	0.000165129
SCARB2	30.8197	0.612577	1.52899	1.77906e-07	1.25343e-05
FAM47E_2	1.52883	1.73996	3.34027	3.76843e-12	5.24611e-10
BMP2K	6.97352	0.553811	1.46796	5.5748e-06	0.000268618
ANTXR2	6.63385	1.24308	2.36703	0	0
PRDM8	3.74863	0.856672	1.81086	6.31489e-09	5.76351e-07
FGF5	9.84614	1.36513	2.57599	0	0
SCD5	13.4055	-0.402113	-1.32144	0.000964162	0.0229323
THAP9-AS1	5.51669	0.533756	1.44769	7.84315e-05	0.00277309
LIN54	3.37703	0.786822	1.72527	1.55192e-08	1.32828e-06
HPSE	15.8817	1.37922	2.60127	0	0
FAM175A	1.43776	0.573417	1.48804	0.000608308	0.0156473
AGPAT9	1.74736	0.63494	1.55287	0.000706848	0.0176477
CDS1	0.526087	2.02483	4.06945	4.76908e-08	3.75886e-06
ARHGAP24	2.39854	1.18393	2.27194	2.77556e-15	5.27475e-13
PTPN13	3.35857	0.550506	1.4646	2.47578e-05	0.00101658
HSD17B11	3.24386	0.848572	1.80072	2.07377e-06	0.000112602
PKD2	4.63175	0.450869	1.36686	0.000731003	0.0181332
PPM1K	0.828215	2.89314	7.42885	0	0
HERC6	5.4359	2.3725	5.17837	0	0
HERC5	10.8038	1.76753	3.40471	0	0
PYURF	17.1923	0.641314	1.55975	2.84059e-06	0.00014865
FAM13A	0.870729	0.565861	1.48027	0.000281103	0.00820211
SNCA	0.310021	2.18034	4.5326	4.85857e-05	0.00183221
TMSB4XP8	21.7297	0.620604	1.53752	5.87287e-05	0.00214607
BMPR1B	0.296894	1.24999	2.3784	0.000190208	0.00591404
LAMTOR3	3.98271	0.624311	1.54147	1.59954e-05	0.000692729
DNAJB14	1.49454	0.68844	1.61154	1.17145e-06	6.76106e-05
SLC39A8	8.91646	1.11173	2.16105	0	0
MANBA	2.46635	0.501869	1.41605	0.000277136	0.00810683
CXXC4	0.14146	3.14302	8.83372	0.000277038	0.00810683
GSTCD	2.85453	0.528034	1.44196	0.000202452	0.00620175
SGMS2	1.33964	0.581354	1.49625	0.000293539	0.00851593
OSTC	27.392	0.488311	1.4028	0.000103719	0.00353311
ELOVL6	8.62618	1.22715	2.34104	0	0
PITX2	1.07489	1.14825	2.21645	2.86168e-08	2.36183e-06
C4orf32	1.23961	2.26181	4.79592	0	0
AP1AR	5.35489	0.80082	1.74209	3.10512e-08	2.54096e-06
TIFA	2.13465	0.802119	1.74366	2.59537e-06	0.000137436
ALPK1	0.288466	3.28244	9.72998	1.12022e-13	1.84909e-11
C4orf21	0.954609	0.596008	1.51153	0.000382099	0.0106181
ANK2	0.621241	1.96131	3.89415	0	0
CAMK2D	15.4398	0.473101	1.38809	6.76105e-05	0.00244281
ARSJ	6.86406	0.881256	1.84198	2.46377e-11	3.19864e-09
UGT8	0.309355	2.40517	5.29697	6.34922e-06	0.000301904
RP11-384K6.6	1.65377	0.708849	1.6345	7.751e-05	0.00274218
RP11-384K6.2	1.55696	1.14058	2.2047	2.29122e-06	0.000123021
METTL14	2.15561	0.552698	1.46683	0.00017853	0.00561164
SEC24D	8.12432	0.416652	1.33483	0.000540127	0.0142033
USP53	2.71723	1.53282	2.89351	0	0
RP11-33B1.1	1.21533	0.709686	1.63545	0.000107256	0.00363857
BBS7	2.11444	0.572515	1.48711	0.000359349	0.0100731
KIAA1109	1.66755	0.711985	1.63806	5.17501e-08	4.04756e-06
FGF2	38.068	0.60136	1.51715	2.31822e-07	1.58123e-05
SPATA5	1.59488	0.676927	1.59873	9.75779e-06	0.00044529
SPRY1	3.64617	0.505969	1.42008	0.000597788	0.0154041
MFSD8	1.57601	0.58062	1.49549	0.000723391	0.0179651
RP11-184M15.1	2.03952	2.30993	4.95859	1.84243e-11	2.43575e-09
PHF17	6.60379	0.580752	1.49563	2.43215e-06	0.000129624
C4orf33	0.509316	1.15504	2.2269	3.77146e-06	0.000191298
PCDH10	0.323688	1.12167	2.17599	4.52279e-05	0.00171905
PABPC4L	0.449894	1.61193	3.05661	2.16405e-06	0.000116845
SLC7A11	3.33029	1.20703	2.30861	0	0
RAB33B	1.53961	0.581696	1.49661	0.000765154	0.0188428
SETD7	3.35655	0.644488	1.56318	3.1899e-07	2.0942e-05
H3F3AP6	6.36694	-1.28142	-2.43078	1.57295e-06	8.78009e-05
CLGN	0.516498	3.38853	10.4725	5.8679e-08	4.51406e-06
TBC1D9	2.50691	2.00053	4.00146	0	0
SMARCA5-AS1	2.80131	-1.10001	-2.14357	2.01426e-05	0.000850035
PRMT10	1.52959	0.666848	1.5876	0.000377861	0.0105206
DCLK2	6.27651	0.534644	1.44859	5.14412e-05	0.00192348
FAM160A1	1.47015	0.676242	1.59797	0.000153005	0.00493278
TRIM2	2.32882	0.662534	1.58286	1.81643e-06	0.000100422
SFRP2	26.9091	-0.656183	-1.57591	1.04799e-07	7.71279e-06
DCHS2	0.780457	0.818999	1.76418	3.75564e-07	2.42429e-05
LRAT	0.356672	1.19139	2.28372	2.45722e-05	0.00100968
MAP9	0.792944	1.28868	2.44305	1.22189e-10	1.44066e-08
TDO2	0.575593	0.91744	1.88876	0.000294664	0.00853741
CTSO	1.87946	1.23387	2.35197	9.52509e-09	8.53168e-07
PDGFC	4.13346	0.754738	1.68733	5.04116e-08	3.96249e-06
GLRB	0.551901	1.58359	2.99715	1.19047e-05	0.000528218
FAM198B	4.49185	1.39167	2.62383	0	0
TMEM144	0.267172	1.06429	2.09114	0.000184313	0.00576833
KLHL2	2.25257	0.779259	1.71625	5.85049e-06	0.00027957
DDX60	3.57545	1.83248	3.5615	0	0
DDX60L	2.02284	1.37235	2.58892	0	0
CBR4	1.33326	1.03356	2.04706	8.59253e-08	6.42194e-06
NEK1	1.0479	0.610193	1.52646	0.000365213	0.0102145
CLCN3	4.31313	0.527289	1.44122	4.37222e-05	0.00167727
CEP44	1.17873	0.760911	1.69456	1.12774e-05	0.00050223
SPCS3	5.11754	0.453656	1.36951	0.00041574	0.0114048
VEGFC	8.80398	1.21878	2.32749	1.11022e-16	2.34091e-14
IRF2	6.57056	0.695481	1.61942	7.54872e-07	4.54757e-05
UFSP2	6.31662	0.481478	1.39617	0.000680532	0.0170941
TLR3	0.708478	2.12662	4.36692	2.9865e-14	5.13509e-12
CYP4V2	0.28931	1.46182	2.75456	7.08607e-07	4.30477e-05
CTD-2231H16.1	5.93737	0.902487	1.86929	5.25449e-05	0.00195724
PLEKHG4B	3.44883	1.17328	2.25523	0	0
CTD-2228K2.7	1.32852	1.6589	3.15776	1.77888e-09	1.78733e-07
NKD2	5.60224	-0.675285	-1.59691	2.0672e-06	0.00011235
FAM134B	1.56046	1.0473	2.06666	3.97183e-08	3.18782e-06
GUSBP1	1.20698	0.694962	1.61884	9.22407e-05	0.00318341
CDH10	3.94068	-0.568182	-1.48265	9.41434e-05	0.00323747
CDH6	0.394733	1.55308	2.93444	1.23254e-10	1.45026e-08
PDZD2	0.707636	2.78563	6.8954	0	0
TARS	28.9909	0.419224	1.33721	0.000347632	0.00981342
ADAMTS12	4.49403	0.47134	1.3864	0.000179001	0.00562035
RAI14	17.0251	0.899032	1.86481	4.37428e-14	7.36779e-12
SPEF2	0.216469	0.9015	1.86801	0.000255135	0.0075667
IL7R	6.55763	1.73746	3.33447	0	0
LMBRD2	1.58689	0.710436	1.6363	3.48245e-06	0.000178361
SLC1A3	1.96246	0.809004	1.752	3.01236e-07	1.9957e-05
C5orf42	1.32054	0.617598	1.53432	1.05887e-05	0.000476804
LIFR	1.72719	0.479305	1.39407	0.00051864	0.013707
RICTOR	2.98061	0.799922	1.74101	5.50311e-10	5.9987e-08
FYB	0.732142	2.29587	4.91048	2.19824e-14	3.87192e-12
DAB2	16.0768	0.398466	1.31811	0.00074873	0.0185014
TTC33	3.62751	0.839843	1.78986	7.27733e-07	4.39784e-05
PRKAA1	8.79035	0.496618	1.4109	5.55892e-05	0.00205605
C5orf51	6.5096	0.45154	1.3675	0.000419687	0.0114967
ZNF131	4.24482	0.513998	1.428	6.30582e-05	0.00229123
NIM1	0.401675	1.41245	2.66189	0.000612354	0.0157303
C5orf34	3.69358	0.689405	1.61262	1.52666e-05	0.000663654
NNT-AS1	1.32553	0.54964	1.46372	0.000968006	0.0230048
MRPS30	10.4401	0.58423	1.49924	1.88277e-06	0.000103692
HCN1	0.618903	3.77411	13.6811	1.09412e-12	1.63759e-10
EMB	10.3212	1.02759	2.03861	4.44089e-16	8.90846e-14
PARP8	1.18084	3.22192	9.33029	0	0
FST	7.3265	2.32974	5.02715	0	0
GPX8	19.7598	0.521135	1.43508	1.68477e-05	0.000723138
SLC38A9	1.18705	0.522848	1.43679	0.000971029	0.0230577
IL31RA	4.66111	0.585151	1.5002	2.64259e-05	0.00107894
IL6ST	24.4201	0.968206	1.95641	1.11022e-16	2.34091e-14
ANKRD55	0.394168	2.4553	5.48427	3.71544e-05	0.00145231
GPBP1	10.2797	0.569638	1.48415	3.19031e-06	0.000165008
PDE4D	0.974837	1.3412	2.53362	1.11022e-16	2.34091e-14
ELOVL7	0.832545	1.04823	2.068	1.05628e-05	0.000476011
SMIM15	20.4966	0.50048	1.41468	4.71979e-05	0.0017822
ZSWIM6	3.44167	0.599946	1.51566	2.18389e-05	0.000912292
ADAMTS6	3.19533	1.21448	2.32057	0	0
CENPK	4.00888	0.74926	1.68093	2.72626e-07	1.83144e-05
PPWD1	6.62165	0.655417	1.57507	1.37985e-06	7.83088e-05
TRAPPC13	2.44237	0.637121	1.55522	1.00323e-05	0.000455301
SREK1	3.64875	0.726435	1.65455	3.47291e-09	3.32737e-07
MAST4	1.37042	1.8014	3.48558	0	0
PIK3R1	6.81668	0.422303	1.34006	0.000484944	0.0129647
SLC30A5	9.45949	0.485661	1.40023	8.55912e-05	0.00298063
TAF9	20.753	0.408358	1.32717	0.000677022	0.0170207
RAD17	4.23637	1.02621	2.03667	6.69786e-12	9.20171e-10
OCLN	1.82626	2.05765	4.16307	0	0
SMN1	13.3526	0.441207	1.35774	0.000462071	0.0124569
BDP1	3.7878	0.773925	1.70991	1.02356e-09	1.07235e-07
PTCD2	2.40294	0.650976	1.57023	0.000114741	0.0038585
ARHGEF28	2.89563	0.51685	1.43083	3.93897e-05	0.0015314
ENC1	7.19405	0.418551	1.33658	0.000892676	0.0215155
HEXB	33.3308	0.730761	1.65951	5.26471e-10	5.74968e-08
COL4A3BP	4.76152	0.498151	1.4124	0.000146864	0.00477207
POLK	2.07937	0.888994	1.85188	9.26712e-10	9.78773e-08
SCAMP1	10.1444	0.593445	1.50885	1.16586e-06	6.73554e-05
LHFPL2	17.5623	0.975354	1.96612	2.22045e-16	4.59792e-14
JMY	2.90544	0.505197	1.41932	0.000152481	0.00491865
PAPD4	7.06537	0.969697	1.95843	1.2379e-13	2.02598e-11
CMYA5	0.0938757	3.11473	8.66219	5.04912e-06	0.000247206
RASGRF2	1.73634	0.874914	1.8339	1.83717e-09	1.83949e-07
ZCCHC9	2.72599	0.637669	1.55581	2.23878e-05	0.000931183
VCAN	3.89344	0.467316	1.38253	0.000146415	0.00476285
RASA1	12.0743	1.03973	2.05585	1.11022e-16	2.34091e-14
CCNH	6.01339	0.819475	1.76476	1.34279e-09	1.37792e-07
TMEM161B	1.73899	0.869632	1.8272	4.8526e-09	4.5364e-07
LYSMD3	5.86025	0.735241	1.66468	6.01526e-08	4.61514e-06
LUCAT1	0.675471	1.84405	3.59017	1.46453e-06	8.23861e-05
ARRDC3	18.3446	0.770005	1.70528	1.85096e-10	2.13019e-08
MCTP1	1.65158	0.927748	1.9023	1.29263e-10	1.51787e-08
TTC37	11.6984	0.676053	1.59776	1.87835e-08	1.59117e-06
ARSK	2.26943	0.651873	1.57121	6.89983e-05	0.00248519
GLRX	1.31866	1.36645	2.57835	6.68243e-13	1.03781e-10
ELL2	23.1216	0.76051	1.69409	1.05221e-10	1.25598e-08
CAST	11.046	0.517176	1.43115	1.17614e-05	0.000522286
ERAP1	6.79996	0.716697	1.64341	9.5732e-09	8.56149e-07
ERAP2	0.45543	1.41008	2.65753	1.88171e-07	1.31453e-05
LNPEP	2.88649	0.682215	1.6046	7.78809e-08	5.88159e-06
RIOK2	5.06129	0.608233	1.52439	5.02709e-06	0.000246336
RGMB	12.1556	0.476538	1.3914	7.7424e-05	0.00274082
RGMB-AS1	1.30757	1.57308	2.97539	8.05453e-08	6.06694e-06
FAM174A	6.48116	0.652619	1.57202	8.96325e-05	0.00309895
ST8SIA4	1.45388	2.08895	4.25437	0	0
PAM	15.9031	0.585166	1.50021	7.1792e-07	4.34763e-05
PPIP5K2	4.45049	0.500182	1.41439	3.56906e-05	0.00140173
FBXL17	1.67919	0.569312	1.48382	0.000148623	0.0048211
FER	1.44049	0.641525	1.55998	5.37861e-06	0.000260468
PJA2	18.6811	0.445286	1.36158	0.000192406	0.0059671
MAN2A1	7.94541	0.942561	1.92194	7.32747e-15	1.34818e-12
SLC25A46	6.54527	0.70908	1.63476	1.34064e-08	1.17353e-06
CAMK4	5.63318	0.401125	1.32054	0.000877222	0.0212049
STARD4	10.3315	1.19683	2.29236	0	0
APC	4.02085	0.680254	1.60242	5.92418e-08	4.5513e-06
CTC-487M23.8	0.910341	1.32859	2.51157	6.75789e-05	0.00244281
SRP19	7.79319	0.440867	1.35742	0.000818423	0.0199945
MCC	0.454265	-0.484437	-1.39904	0.000818497	0.0199945
TRIM36	0.607388	1.35319	2.55476	1.41446e-07	1.01765e-05
CCDC112	1.97026	1.05612	2.07933	8.31395e-08	6.23794e-06
FEM1C	5.06468	0.627724	1.54513	2.15417e-06	0.000116529
TICAM2	1.42444	0.758929	1.69223	7.73113e-05	0.00273851
TMED7	33.8226	0.772681	1.70844	7.6807e-11	9.40121e-09
ATG12	4.32335	0.472663	1.38767	0.000207013	0.00630789
DMXL1	2.6131	0.757451	1.6905	6.4947e-09	5.91827e-07
TNFAIP8	3.44948	1.07281	2.10352	1.55431e-15	3.03369e-13
SRFBP1	4.52628	0.545411	1.45944	0.000245218	0.00730632
LOX	72.8105	0.76249	1.69642	4.26084e-11	5.41014e-09
SNCAIP	0.243881	1.1268	2.18373	0.000688338	0.0172601
SNX2	9.90565	0.570832	1.48538	6.79964e-06	0.000320944
PPIC	13.0061	0.593305	1.5087	8.8314e-06	0.000407685
CEP120	3.16912	0.813921	1.75798	1.5045e-08	1.29662e-06
CSNK1G3	8.33666	0.650516	1.56973	3.35128e-07	2.18033e-05
FBN2	5.3195	2.4221	5.35949	0	0
FNIP1	7.31368	0.666247	1.58694	1.15748e-07	8.44329e-06
PDLIM4	1.80166	-0.642587	-1.56113	0.000489176	0.0130416
C5orf56	0.790575	1.44191	2.71681	7.10588e-08	5.38751e-06
IRF1	7.62854	0.473297	1.38828	0.000116721	0.00391021
ZCCHC10	3.45472	0.571387	1.48595	0.000604797	0.0155639
C5orf15	24.6458	0.43512	1.35202	0.000390178	0.0107958
CTD-2410N18.5	6.09182	1.69429	3.23618	3.58907e-08	2.90408e-06
UBE2B	11.3514	0.644801	1.56352	5.67914e-07	3.53557e-05
PHF15	17.4324	0.446522	1.36275	0.000137686	0.00451653
SEC24A	7.71968	0.934029	1.9106	1.13465e-13	1.86758e-11
CAMLG	16.7717	0.461913	1.37737	0.000299328	0.00865087
TGFBI	95.5445	-0.503257	-1.41741	1.15187e-05	0.000512292
CTB-43P18.1	1.97824	2.83696	7.14512	7.12984e-06	0.000334616
TMEM173	4.78109	2.07882	4.22463	0	0
PURA	6.32243	0.488479	1.40296	0.000392191	0.010836
IGIP	0.817441	1.10611	2.15264	0.000164831	0.00525147
CYSTM1	15.3157	0.711683	1.63771	5.65443e-08	4.37313e-06
ANKHD1-EIF4EBP3	7.34864	0.445089	1.3614	0.00021536	0.00651072
APBB3	1.57787	0.579481	1.49431	0.000870183	0.0210612
RELL2	7.9609	0.61547	1.53206	1.01244e-05	0.000459118
PCDH1	1.01215	0.845828	1.7973	1.9344e-05	0.000818127
SPRY4	9.74345	1.80415	3.49222	0	0
ARHGAP26	1.7951	0.787283	1.72582	1.18391e-08	1.04744e-06
YIPF5	16.4398	0.413929	1.33231	0.000721443	0.0179268
SH3RF2	4.31311	0.729518	1.65809	3.56716e-08	2.8904e-06
ADRB2	1.42446	1.29953	2.46149	3.65617e-06	0.00018594
SH3TC2	0.448122	3.15208	8.88937	0	0
AFAP1L1	3.03091	1.35428	2.55669	1.11022e-16	2.34091e-14
GRPEL2	5.56849	0.596711	1.51226	1.06245e-05	0.000477673
CTB-89H12.4	5.393	0.716313	1.64298	1.10927e-08	9.82912e-07
CD74	0.269531	2.22446	4.67337	0.000545033	0.0143258
SYNPO	9.61238	0.53766	1.45162	6.94492e-06	0.000327266
MYOZ3	0.825673	1.91837	3.77995	2.0266e-12	2.94178e-10
AC010441.1	38.6124	0.945066	1.92528	1.39888e-14	2.51768e-12
ZNF300	2.32276	0.616085	1.53271	0.000132213	0.00435232
SPARC	181.448	0.716663	1.64338	4.2301e-10	4.64611e-08
GRIA1	0.224774	2.11838	4.34206	3.80336e-06	0.000192409
MFAP3	3.93354	0.489919	1.40437	0.000204701	0.00625393
ADAM19	15.7262	0.628659	1.54613	1.20962e-07	8.79036e-06
CLINT1	16.7274	0.408267	1.32709	0.000594813	0.0153694
UBLCP1	9.43868	0.589933	1.50518	1.2331e-05	0.000544646
PWWP2A	2.8719	0.53983	1.4538	0.000127588	0.00422416
MIR146A	0.586083	4.41709	21.3637	1.65827e-05	0.000713886
CCNG1	26.1126	0.434485	1.35143	0.000310054	0.00891626
NUDCD2	3.26247	0.438921	1.35559	0.000825585	0.0201336
TENM2	17.7843	-0.416782	-1.33495	0.000347988	0.00981657
SPDL1	13.3564	0.517265	1.43124	2.39364e-05	0.00098846
CREBRF	0.687101	1.36184	2.57013	9.38027e-13	1.42612e-10
STC2	62.1992	0.420283	1.33819	0.000271722	0.00798484
CPEB4	1.20034	0.682453	1.60487	1.12837e-05	0.00050223
GPRIN1	29.7633	-0.442743	-1.35919	0.000174221	0.00549114
FGFR4	3.45301	-0.478767	-1.39355	0.000682798	0.0171435
PHYKPL	2.84326	0.537991	1.45195	7.17299e-05	0.00257394
COL23A1	0.840021	1.35683	2.56122	5.73129e-07	3.56036e-05
CLK4	1.78588	1.04327	2.06089	3.32246e-11	4.26553e-09
ZNF354A	6.10345	0.756538	1.68943	1.72013e-07	1.21786e-05
ZNF354B	1.82613	0.71403	1.64038	9.34954e-05	0.00322019
ADAMTS2	11.0003	-0.64299	-1.56156	8.70877e-08	6.50041e-06
C5orf45	2.47288	0.849932	1.80242	1.27417e-09	1.31217e-07
GFPT2	23.9627	1.13707	2.19933	0	0
CNOT6	9.28353	0.524943	1.43888	1.92082e-05	0.000813573
TRIM7	1.12416	1.66417	3.16931	3.33067e-16	6.77545e-14
TRIM52	1.62721	0.645561	1.56435	0.000229877	0.00689432
SERPINB6	16.5975	0.462238	1.37768	0.000150007	0.00485422
TUBB2B	7.75264	-0.565961	-1.48037	6.07989e-05	0.00221471
DSP	6.39444	0.889373	1.85237	7.42184e-13	1.14342e-10
BMP6	4.66272	-0.594871	-1.51034	6.45335e-05	0.00234189
EEF1E1	7.6473	0.518126	1.43209	0.000334473	0.0095096
GCNT2	4.69774	0.758685	1.69195	3.03421e-09	2.93627e-07
HIVEP1	1.20164	0.633815	1.55166	3.13693e-05	0.001249
RNF182	11.8401	0.816766	1.76145	1.14175e-10	1.35446e-08
FAM8A1	3.359	0.835791	1.78484	2.48132e-08	2.05968e-06
TPMT	4.03576	0.701471	1.62616	5.49039e-06	0.000264993
C6orf62	47.8817	0.394835	1.31479	0.000713505	0.0177449
HIST1H1C	26.3428	0.480368	1.3951	0.000572727	0.014918
HIST1H2AC	19.7085	0.954144	1.93743	8.91953e-13	1.35965e-10
BTN3A2	2.77186	0.966738	1.95442	1.60107e-09	1.61994e-07
BTN3A1	1.96073	1.1861	2.27537	5.09737e-12	7.02841e-10
BTN3A3	1.50129	0.904515	1.87191	2.99754e-07	1.99513e-05
HMGN4	31.8524	0.469553	1.38468	0.000210698	0.00640666
HIST1H2BK	95.0881	0.581407	1.49631	1.60275e-06	8.91198e-05
ZNF391	0.684763	0.890473	1.85378	0.000253447	0.00752049
ZSCAN16	2.43982	1.49312	2.81497	1.06099e-07	7.77877e-06
RP5-874C20.3	2.43077	0.629089	1.54659	0.000492648	0.0131221
ZKSCAN3	0.470903	0.984628	1.9788	0.000662669	0.01674
ZSCAN12	0.210359	1.54919	2.92653	0.000965472	0.022954
HLA-G	1.25171	1.48548	2.80011	7.0007e-06	0.000329626
HLA-H	13.2809	2.04804	4.13543	0	0
HLA-K	3.04004	1.8425	3.5863	2.7931e-09	2.71659e-07
HLA-A	61.5381	1.09857	2.14142	0	0
ZNRD1-AS1	0.209834	0.993839	1.99148	1.43174e-05	0.00062616
HLA-J	2.48669	1.78208	3.43922	8.14815e-11	9.88956e-09
HLA-E	75.0011	0.946587	1.92731	6.66134e-16	1.309e-13
IER3	63.2751	1.06073	2.08599	0	0
HLA-C	164.186	1.27065	2.4127	0	0
HLA-B	71.4224	2.82462	7.08428	0	0
HCP5	0.396269	2.02979	4.08346	8.14286e-05	0.0028546
MSH5-SAPCD1	0.211522	2.03422	4.09602	0.000758212	0.0187038
C6orf48	38.1015	0.612571	1.52898	5.43758e-07	3.39984e-05
CFB_1	2.17549	2.67547	6.38847	0	0
CFB_2	10.4001	5.0705	33.6026	0	0
PSMB8	22.5429	0.777927	1.71467	9.85517e-10	1.0352e-07
TAPSAR1	2.12753	0.909976	1.87901	4.92924e-05	0.00185644
PSMB9	6.16296	0.551862	1.46598	8.81032e-05	0.00305498
TAP1	21.6838	0.914274	1.88462	3.24185e-14	5.54117e-12
TAPBP	43.0714	1.2752	2.42033	0	0
PHF1	12.7653	0.520641	1.43459	3.38369e-05	0.00133894
SYNGAP1	4.70752	0.804448	1.74648	1.1214e-09	1.16314e-07
DEF6	0.864242	1.44596	2.72445	6.52145e-06	0.000308823
FKBP5	0.718489	0.648873	1.56794	0.000212853	0.00645858
MDGA1	1.41554	1.99854	3.99594	0	0
NFYA	10.7952	0.470116	1.38522	0.000203219	0.00621522
TAF8	1.4617	0.561887	1.4762	0.000182026	0.00570293
TRERF1	3.08284	0.877379	1.83703	2.95517e-10	3.32805e-08
UBR2	3.27037	0.444299	1.36065	0.000694117	0.0173674
GTPBP2	12.3653	0.673839	1.59531	5.67293e-08	4.37651e-06
VEGFA	6.6665	0.451629	1.36758	0.000157421	0.00505599
RUNX2	2.01205	0.471474	1.38653	0.000995777	0.0235582
ENPP4	2.12005	1.62013	3.07403	0	0
RCAN2	0.354438	2.61767	6.13756	9.96841e-06	0.000453378
TNFRSF21	16.4471	0.495221	1.40954	5.65789e-05	0.00208332
CD2AP	4.27537	0.758755	1.69203	1.50024e-08	1.29662e-06
MUT	4.95661	0.518184	1.43215	0.000232632	0.00696365
C6orf141	0.489248	3.08339	8.47606	9.26791e-07	5.50293e-05
PAQR8	1.16714	0.737691	1.66751	0.000124402	0.00413299
RP3-334F4.1	0.851925	3.01515	8.08444	0.000504336	0.013384
FAM83B	1.95214	0.946907	1.92774	1.40294e-06	7.93849e-05
DST	7.4973	0.48585	1.40041	2.72127e-05	0.00110637
ZNF451	2.10283	0.452667	1.36857	0.000435405	0.011843
RAB23	6.20251	0.857577	1.81199	2.99021e-09	2.89855e-07
PHF3	5.40034	0.579598	1.49443	2.86786e-06	0.000149805
FAM135A	0.554083	0.753963	1.68642	9.47299e-05	0.0032557
KCNQ5	3.09951	0.580069	1.49492	2.05356e-05	0.000863467
SLC17A5	5.27752	1.13155	2.19094	2.9865e-14	5.13509e-12
CD109	10.1461	0.895992	1.86089	1.19349e-13	1.95885e-11
HTR1B	6.90117	0.691415	1.61487	1.78613e-05	0.000762112
LCA5	0.267232	1.46734	2.76512	0.000263683	0.0077863
SH3BGRL2	0.65927	1.30365	2.46852	2.1047e-06	0.000114066
ELOVL4	2.30871	0.964003	1.95071	3.32721e-07	2.16899e-05
FAM46A	42.8634	0.571962	1.48654	8.61494e-07	5.14164e-05
IBTK	4.94175	0.752353	1.68454	3.85458e-09	3.66871e-07
ME1	7.99484	0.566403	1.48083	2.19319e-05	0.000915515
SNAP91	0.184164	1.87306	3.66308	0.000165071	0.00525147
NT5E	105.45	1.67771	3.1992	0	0
RRAGD	0.372932	2.15215	4.44489	1.22898e-06	7.06486e-05
FBXL4	1.63082	0.532736	1.44667	0.000405024	0.0111376
PNISR	5.31703	0.489673	1.40413	7.01138e-05	0.00252222
SIM1	5.3558	0.550935	1.46504	1.02819e-05	0.000465183
BVES	2.88884	1.22065	2.33052	2.9976e-15	5.67805e-13
PRDM1	0.978957	0.986568	1.98147	5.57345e-07	3.47727e-05
SOBP	0.239627	1.92265	3.79118	5.72732e-05	0.00210352
OSTM1	9.47235	0.560334	1.47461	7.10943e-06	0.000333929
CD164	24.5105	0.402716	1.32199	0.00058349	0.0151369
REV3L	2.66723	0.839352	1.78925	2.25077e-10	2.57493e-08
FYN	1.0351	1.17868	2.26369	6.24485e-10	6.7185e-08
TUBE1	1.76367	0.953284	1.93628	5.63029e-07	3.50894e-05
LAMA4	4.03086	4.16357	17.9208	0	0
DSE	1.82482	0.734284	1.66357	1.7247e-07	1.2196e-05
MAN1A1	18.1619	0.659062	1.57906	3.82252e-08	3.08004e-06
SERINC1	31.6	0.516709	1.43069	1.53753e-05	0.000667876
SMPDL3A	1.05335	1.10611	2.15264	0.000164831	0.00525147
NCOA7	8.16557	1.24761	2.37448	0	0
HINT3	4.39569	0.570624	1.48517	0.000116752	0.00391021
TRMT11	3.15122	0.560686	1.47497	0.000851519	0.0206875
RSPO3	0.842919	3.64468	12.5072	1.1794e-10	1.39341e-08
RNF146	4.84281	0.489792	1.40424	0.000597126	0.0153939
ARHGAP18	8.7419	0.747203	1.67854	6.06789e-09	5.55563e-07
L3MBTL3	1.08284	0.7208	1.6481	0.000231596	0.00693985
TMEM200A	0.545616	1.53913	2.90619	3.97285e-08	3.18782e-06
MOXD1	1.87284	1.83197	3.56022	0	0
STX7	1.92486	0.623404	1.54051	2.05285e-06	0.000111781
MYB	0.868357	0.790959	1.73022	0.000149364	0.00483971
AHI1	3.33657	0.6903	1.61362	2.22312e-07	1.52176e-05
PDE7B	4.36058	-0.462586	-1.37801	0.000485638	0.0129772
MAP7	0.582047	1.06017	2.08517	0.000105179	0.00357653
MAP3K5	3.18976	0.967684	1.9557	1.04611e-10	1.25128e-08
NHSL1	2.16996	0.696399	1.62046	1.0243e-06	5.98351e-05
RP11-390P2.4	3.45973	1.19284	2.28602	4.33077e-07	2.74344e-05
GPR126	1.65569	0.722949	1.65055	1.88074e-06	0.000103679
FUCA2	42.4794	0.455414	1.37118	0.000114363	0.00385029
ULBP1	0.540693	1.28488	2.43661	0.000634535	0.016185
AKAP12	2.70093	0.813962	1.75803	4.40346e-09	4.14334e-07
C6orf211	6.71683	0.79536	1.73551	3.44448e-08	2.80674e-06
RGS17	0.957848	1.73674	3.33281	4.44089e-16	8.90846e-14
SYNJ2	11.8379	0.510806	1.42485	1.66629e-05	0.000716801
FNDC1	6.9522	-0.697876	-1.62211	2.27092e-08	1.89319e-06
SOD2	43.4275	2.01325	4.0369	0	0
WTAP	19.5151	0.581174	1.49607	1.04309e-06	6.05044e-05
RP11-288H12.3	1.09637	1.36535	2.57638	2.89144e-07	1.92895e-05
RP11-417E7.1	2.64205	2.0608	4.17217	2.82332e-09	2.74137e-07
WDR27	1.58256	1.00199	2.00276	3.98908e-11	5.07623e-09
PHF10	5.68522	0.448893	1.36499	0.000576303	0.0149841
SUN1	13.2899	0.543189	1.45719	3.82202e-06	0.000193015
RP11-449P15.2	0.875959	1.8297	3.55463	1.75415e-14	3.09916e-12
ADAP1	0.993382	0.675896	1.59759	0.000754767	0.018636
ELFN1	0.897336	2.43652	5.41335	3.19977e-12	4.48691e-10
LFNG	2.10253	-0.721177	-1.64853	3.59648e-05	0.00141059
AP5Z1	9.95084	0.452989	1.36887	0.000196579	0.00607325
RADIL	1.9308	-0.569413	-1.48392	0.000125695	0.00417342
FSCN1	76.2877	0.615806	1.53241	1.1315e-07	8.26423e-06
ZNF815P	0.526736	1.6808	3.20605	3.6446e-05	0.00142703
ZNF12	4.41073	0.576552	1.49128	2.34649e-05	0.000971782
C1GALT1	7.32423	0.810133	1.75337	8.52228e-11	1.0322e-08
MIOS	4.22068	0.51869	1.43265	8.72653e-05	0.00303321
RPA3-AS1	2.16642	0.580332	1.49519	0.000804049	0.0197082
GLCCI1	0.857257	0.853075	1.80635	1.3539e-05	0.000593917
PHF14	3.5321	0.44632	1.36256	0.000612967	0.0157321
ARL4A	6.27572	0.583781	1.49877	2.12989e-05	0.000892962
ETV1	1.46643	2.2894	4.88854	0	0
ANKMY2	5.88504	0.589692	1.50493	4.36917e-05	0.00167721
TSPAN13	18.6165	1.03727	2.05234	1.77636e-15	3.43229e-13
AHR	19.5806	0.947612	1.92868	1.88738e-15	3.63465e-13
SNX13	1.70371	0.731423	1.66028	5.19605e-08	4.05116e-06
HDAC9	1.14179	0.556264	1.47046	7.46519e-05	0.00266545
TWISTNB	7.84339	0.77915	1.71612	4.35061e-09	4.10699e-07
ITGB8	0.160626	1.74203	3.34506	2.58639e-07	1.74969e-05
STEAP1B	1.35363	1.17056	2.251	9.37195e-06	0.000429719
IL6	2.73918	1.56373	2.95617	4.55191e-14	7.6447e-12
KLHL7	2.48604	0.48135	1.39605	0.000595958	0.0153775
NUPL2	3.93317	1.09022	2.12907	1.05815e-12	1.58786e-10
IGF2BP3	3.90983	0.652406	1.57179	5.96209e-07	3.69183e-05
FAM221A	0.359297	1.04145	2.0583	0.000141579	0.00462137
DFNA5	2.65547	1.28326	2.43389	0	0
OSBPL3	4.52985	0.628028	1.54545	1.13497e-06	6.56361e-05
C7orf31	0.716627	1.04555	2.06415	0.000114476	0.00385184
NFE2L3	12.1197	1.09162	2.13113	0	0
HIBADH	9.17543	0.551035	1.46514	6.52673e-05	0.00236703
TAX1BP1	8.18371	0.437129	1.35391	0.000315423	0.00903019
JAZF1	0.409531	3.42082	10.7095	4.66877e-07	2.94142e-05
SCRN1	36.937	0.467053	1.38228	6.05538e-05	0.00220718
FKBP14	6.3762	0.448207	1.36434	0.000505827	0.0134174
PLEKHA8	1.98819	0.649871	1.56903	3.61421e-06	0.00018413
AC005154.6	0.28514	0.643251	1.56184	0.000597092	0.0153939
GARS	65.4159	0.733606	1.66279	2.83934e-10	3.21012e-08
PDE1C	3.89411	0.482155	1.39683	9.79904e-05	0.00335641
AVL9	2.95068	0.474786	1.38971	0.000160282	0.00513302
FKBP9	20.3906	0.617203	1.5339	2.38333e-07	1.62373e-05
DPY19L2P1	1.22475	0.803813	1.74571	9.67582e-07	5.70409e-05
SEPT7	13.596	0.620051	1.53693	1.87155e-07	1.30902e-05
KIAA0895	1.86125	0.90552	1.87322	1.27597e-08	1.12202e-06
VPS41	5.13678	0.512196	1.42622	5.59275e-05	0.00206432
RALA	12.0041	0.568369	1.48285	6.8215e-06	0.000321713
LINC00265	1.40562	0.717668	1.64452	0.000712374	0.017732
INHBA	1.42074	1.82213	3.53602	0	0
PSMA2_2	30.6111	0.523807	1.43774	3.09273e-05	0.00123395
MRPL32	9.17824	0.597065	1.51264	4.87244e-06	0.000239775
STK17A	22.2264	1.16502	2.24236	0	0
BLVRA	10.3312	0.635362	1.55333	7.60873e-06	0.000354786
LINC00957	1.15334	1.43752	2.70855	3.3301e-07	2.16899e-05
TMED4	23.369	0.462863	1.37827	0.000115163	0.00387045
SNHG15	4.29806	0.533716	1.44765	0.000242317	0.00723108
SEPT7P2	1.23887	0.692405	1.61598	0.0003542	0.00996746
GRB10	4.73075	0.417002	1.33515	0.000832002	0.0202644
EGFR	19.5017	0.487298	1.40182	2.74438e-05	0.00111342
LANCL2	6.91098	-0.421452	-1.33927	0.000900813	0.0216664
PSPH	10.0062	0.887293	1.8497	7.19764e-11	8.85712e-09
SUMF2	23.7406	0.452824	1.36872	0.000150064	0.00485422
CCT6P3	1.05441	0.718883	1.64591	0.00089851	0.021629
GUSB	6.26941	0.550511	1.4646	4.37965e-05	0.001679
SBDS	25.7249	0.528978	1.44291	2.67284e-05	0.00108822
STX1A	2.34753	0.719946	1.64712	2.49223e-05	0.00102261
NSUN5P1	4.30404	0.637831	1.55599	4.8878e-06	0.000240121
AC005077.14	0.275614	2.96477	7.807	9.40941e-05	0.00323747
DTX2	9.3093	0.466744	1.38199	0.000189699	0.00591125
DTX2P1	1.2675	0.998111	1.99738	2.57107e-05	0.00105123
PTPN12	11.275	0.424341	1.34196	0.000517653	0.0136877
TMEM60	13.1483	0.50212	1.41629	0.000782032	0.0192257
MAGI2-AS3	0.464123	1.87991	3.68053	2.15483e-12	3.09679e-10
SEMA3C	16.9412	0.939267	1.91755	5.9952e-15	1.10658e-12
SEMA3A	0.317723	1.44905	2.73028	4.84233e-07	3.04413e-05
SEMA3D	3.34117	0.75972	1.69316	1.98561e-08	1.67467e-06
TMEM243	2.98954	0.554472	1.46863	0.000612745	0.0157321
STEAP1	0.980783	1.39369	2.6275	0.000423352	0.0115861
CLDN12	2.44393	1.06086	2.08617	3.1305e-12	4.41117e-10
KRIT1	2.53224	0.54097	1.45495	0.000199889	0.00614266
ANKIB1	7.94393	0.745544	1.67661	2.1586e-09	2.14645e-07
GATAD1	3.70312	0.847412	1.79927	7.18169e-09	6.50325e-07
CDK6	7.55987	0.430467	1.34767	0.00032117	0.00916747
SAMD9	5.78943	2.53653	5.80194	0	0
SAMD9L	2.7394	3.50102	11.3217	0	0
CCDC132	1.685	0.690625	1.61398	8.78494e-06	0.000406026
BET1	1.55546	0.885849	1.84785	6.56478e-07	4.02192e-05
COL1A2	111.461	0.563683	1.47804	8.54316e-07	5.10936e-05
PEG10	83.1459	-0.526044	-1.43997	4.75579e-06	0.000235137
STAG3L5P-PVRIG2P-PILRB	2.73541	1.11774	2.17007	8.10536e-11	9.87914e-09
TRIM56	13.1366	0.502354	1.41652	5.28012e-05	0.00196425
RP11-395B7.7	6.5348	0.492933	1.4073	0.000228173	0.00685505
SERPINE1	19.4356	0.961084	1.94677	1.34337e-14	2.42533e-12
CLDN15	1.3924	0.927217	1.9016	4.5807e-05	0.00173838
KMT2E	5.17239	0.655227	1.57486	1.94428e-07	1.35497e-05
NAMPT	32.7074	1.23903	2.3604	0	0
CCDC71L	6.86985	0.963295	1.94976	1.38567e-12	2.05795e-10
HBP1	4.44537	0.457094	1.37277	0.000521994	0.0137704
COG5	2.73456	0.519638	1.4336	0.000132085	0.0043506
DUS4L	0.882787	0.754774	1.68737	0.000260502	0.00771398
DLD	10.8574	0.427989	1.34536	0.000498968	0.0132598
LAMB1	29.4639	0.905338	1.87298	9.32587e-15	1.69429e-12
PNPLA8	3.36273	0.540368	1.45434	0.000118729	0.00397412
DNAJB9	3.3213	1.09306	2.13326	5.79649e-10	6.28294e-08
DOCK4	2.3854	0.495553	1.40986	0.000189979	0.00591404
ZNF277	2.25579	0.648244	1.56726	0.000104807	0.00356598
IFRD1	11.0526	0.558709	1.47295	4.41686e-06	0.000220359
FOXP2	0.13206	2.01343	4.03741	2.46905e-07	1.6762e-05
MDFIC	8.99042	0.645563	1.56435	2.97307e-07	1.98112e-05
CAV2	20.8849	0.748646	1.68021	2.62372e-10	2.98386e-08
CAPZA2	6.97134	0.534015	1.44795	1.47283e-05	0.000642674
FAM3C	6.93497	0.604664	1.52062	9.15144e-06	0.000419941
PTPRZ1	1.09496	3.237	9.42829	0	0
AASS	0.541709	1.07447	2.10595	0.000158217	0.00507251
GPR37	0.800043	1.73163	3.32102	3.08556e-07	2.03263e-05
RP11-274B21.1	3.58484	0.992029	1.98898	1.68245e-07	1.19558e-05
RP11-274B21.2	6.00044	1.26329	2.40042	2.92882e-10	3.30482e-08
RP11-274B21.4	3.29051	1.35645	2.56054	3.6114e-06	0.00018413
RP11-274B21.3	6.34127	1.2591	2.39347	3.48491e-08	2.83456e-06
FLNC	1.74109	-0.650699	-1.56993	5.47473e-06	0.000264575
SMO	8.47695	-0.435938	-1.35279	0.000590859	0.0153075
STRIP2	3.0104	1.60662	3.04537	0	0
UBE2H	33.2141	0.851672	1.80459	3.53495e-13	5.5647e-11
CPA4	2.52223	1.79588	3.47226	0	0
MEST	6.07157	1.37039	2.58541	0	0
MKLN1-AS1	0.519795	2.02483	4.06945	4.76908e-08	3.75886e-06
MKLN1	3.48974	0.473777	1.38874	0.000161044	0.00515456
PODXL	1.0069	1.09913	2.14226	1.50501e-08	1.29662e-06
PLXNA4	0.622612	-0.716429	-1.64311	6.20325e-06	0.00029545
AKR1B1	49.4268	0.591017	1.50631	4.58035e-07	2.89203e-05
BPGM	9.69167	0.665346	1.58595	1.03109e-06	6.01104e-05
KIAA1549	2.27777	0.665034	1.58561	6.2424e-07	3.8407e-05
UBN2	0.911719	0.79329	1.73302	1.44376e-07	1.03744e-05
PARP12	8.33203	0.725736	1.65374	6.89733e-09	6.2654e-07
JHDM1D	0.484746	0.972182	1.96181	9.06092e-06	0.000416449
SLC37A3	2.86	0.4578	1.37345	0.000457869	0.0123668
KIAA1147	2.26425	0.721344	1.64872	8.31072e-07	4.97549e-05
CNTNAP2	0.222578	1.07348	2.1045	0.000263312	0.0077863
ZNF467	6.49568	0.586606	1.50171	3.97727e-05	0.00154421
ZNF862	0.745851	0.904773	1.87225	3.01522e-06	0.000156794
PRKAG2	5.89343	0.530925	1.44486	3.05507e-05	0.0012223
KMT2C	2.31277	0.512729	1.42675	3.64071e-05	0.00142697
INSIG1	37.979	0.562348	1.47667	1.91133e-06	0.000104766
KBTBD11	0.159218	3.11374	8.65622	3.87508e-05	0.00150961
CTD-2541M15.1	0.632481	1.66682	3.17514	5.94929e-06	0.000284057
AGPAT5	19.6953	0.402029	1.32137	0.000775994	0.0190854
SGK223	7.46099	0.566332	1.48075	1.07854e-05	0.000483404
ERI1	11.8534	0.434609	1.35154	0.000324344	0.00924891
PPP1R3B	0.73076	1.76497	3.39867	5.22469e-11	6.56187e-09
FAM167A	0.19835	2.03238	4.0908	0.000352729	0.00994061
CTSB	434.158	0.432229	1.34932	0.00015421	0.00496333
DLC1	1.01692	0.586621	1.50173	0.000191113	0.00593612
ZDHHC2	5.00845	0.88002	1.8404	2.97268e-11	3.83349e-09
PDGFRL	0.676132	2.56899	5.93395	1.26683e-06	7.22492e-05
ASAH1	16.3628	0.725264	1.6532	2.22981e-09	2.20587e-07
CSGALNACT1	3.01837	0.529295	1.44322	0.000145616	0.00473954
HR	0.699842	0.678156	1.60009	0.000307602	0.00886281
SLC39A14	59.9845	0.441489	1.358	0.000129192	0.00426694
AC037459.4	10.5914	-0.528965	-1.44289	0.000381299	0.010601
RHOBTB2	34.664	-0.533291	-1.44723	4.50462e-06	0.000224156
TNFRSF10B	18.2542	0.413763	1.33216	0.000536738	0.0141271
TNFRSF10A	3.02088	2.91509	7.54274	0	0
RP11-1149O23.3	0.845256	3.48967	11.233	2.22136e-08	1.85454e-06
ENTPD4	7.56692	0.450907	1.3669	0.000267024	0.00785477
STC1	37.3834	1.02225	2.03108	0	0
PNMA2	8.31907	0.987404	1.98261	1.46549e-14	2.62938e-12
PTK2B	4.12591	-0.609041	-1.52525	2.36629e-06	0.000126464
EPHX2	2.48295	-0.558212	-1.47244	0.000277004	0.00810683
CLU	74.2213	-0.507409	-1.42149	1.03784e-05	0.000468432
SCARA3	23.7476	-0.39267	-1.31282	0.000972575	0.0230849
DUSP4	10.2907	0.709526	1.63527	5.97146e-09	5.47602e-07
NRG1	19.0099	0.427761	1.34514	0.000276921	0.00810683
RP11-1002K11.1	21.3699	0.459388	1.37496	0.000299847	0.00866154
RAB11FIP1	2.4781	-0.450694	-1.3667	0.000723917	0.0179651
LETM2	0.518487	0.82813	1.77538	0.000702179	0.0175539
PLEKHA2	16.0466	0.650675	1.5699	5.52875e-08	4.29318e-06
ADAM9	58.5691	0.472313	1.38733	4.25314e-05	0.00163702
IDO1	5.75206	5.94178	61.4688	0	0
GINS4	21.9249	-0.428975	-1.34628	0.000280884	0.00820042
PLAT	3.2828	2.41604	5.33703	0	0
RNF170	2.48175	0.594657	1.51011	5.54556e-05	0.00205243
FNTA	7.51464	0.446885	1.36309	0.00022928	0.00688471
ASNSP1	0.881999	2.89611	7.44415	8.56748e-07	5.11861e-05
CEBPD	105.904	0.550624	1.46472	2.27386e-06	0.000122316
AC090186.1	1.08006	4.76244	27.1417	0.000707259	0.0176503
RB1CC1	13.1671	0.499573	1.41379	2.87e-05	0.00115626
RGS20	2.2112	1.79905	3.4799	5.55112e-16	1.09455e-13
FAM110B	3.52727	-0.692959	-1.6166	9.82982e-07	5.77719e-05
SDCBP	36.8058	0.85759	1.81201	3.25739e-13	5.14179e-11
MYBL1	28.4786	0.691153	1.61457	4.31779e-09	4.08268e-07
VCPIP1	5.51034	0.640491	1.55886	2.59971e-07	1.75664e-05
ARFGEF1	6.41328	0.506061	1.42017	3.18003e-05	0.00126442
TRAM1	51.5529	0.444094	1.36046	0.000141585	0.00462137
UBE2W	3.83612	0.605065	1.52105	3.03755e-06	0.000157813
JPH1	0.520059	1.90751	3.75161	1.61906e-07	1.15336e-05
PI15	0.127268	3.85217	14.4417	0.000189298	0.00590194
CRISPLD1	0.508881	2.08078	4.23037	4.08637e-08	3.26531e-06
HNF4G	0.258738	1.89348	3.7153	0.000138121	0.0045262
ZFHX4	2.2986	0.523314	1.43725	4.686e-05	0.00177176
PKIA	1.91507	1.73744	3.33443	1.11022e-16	2.34091e-14
ZC2HC1A	2.75633	0.637016	1.55511	4.98652e-05	0.00187556
IL7	0.506006	1.91327	3.76663	1.07815e-05	0.000483404
STMN2	0.489383	5.13339	35.0998	0.000253109	0.0075182
HEY1	1.70696	5.47919	44.6068	4.76286e-14	7.97127e-12
ZBTB10	3.77332	0.428589	1.34592	0.000745343	0.0184256
PAG1	2.04804	1.26292	2.39981	0	0
IMPA1	5.2542	0.525362	1.43929	0.000168946	0.00536175
ZFAND1	5.39052	0.538764	1.45273	7.93497e-05	0.00280041
SNX16	3.12288	0.609349	1.52557	4.33557e-05	0.00166542
LRRCC1	1.53874	1.29457	2.45305	2.29207e-11	2.98242e-09
E2F5	3.22953	0.727093	1.6553	3.47878e-07	2.25566e-05
CA13	0.864927	2.09248	4.2648	4.24105e-14	7.18529e-12
WWP1	8.8952	0.476882	1.39173	0.000110273	0.00373653
MMP16	4.6304	0.706048	1.63133	1.40179e-08	1.22151e-06
RP11-37B2.1	0.8067	1.27772	2.42455	9.18432e-07	5.45891e-05
RIPK2	10.4061	0.835452	1.78442	3.0081e-10	3.38107e-08
OSGIN2	9.1405	0.597469	1.51306	2.46844e-06	0.000131195
CALB1	0.105506	2.61083	6.10855	0.000653861	0.0165828
RP11-662G23.1	3.90853	-0.760519	-1.6941	0.000805559	0.0197369
TMEM55A	3.67874	0.842099	1.79266	2.01065e-07	1.3945e-05
TRIQK	1.65919	0.882893	1.84407	6.46207e-08	4.92524e-06
RBM12B	5.30156	0.500394	1.4146	8.08935e-05	0.00284101
TMEM67	2.35184	0.679668	1.60177	1.59287e-06	8.87458e-05
PDP1	12.6627	1.11375	2.16407	0	0
GEM	13.8035	0.563107	1.47745	1.20234e-05	0.000532282
RAD54B	4.11066	0.607309	1.52341	1.09226e-05	0.000488035
PLEKHF2	3.86904	0.550429	1.46452	0.000340182	0.00964343
MATN2	4.64734	1.6742	3.19142	0	0
STK3	3.26639	0.51377	1.42778	5.59555e-05	0.00206432
SPAG1	1.72575	0.712181	1.63828	2.89465e-05	0.00116376
ANKRD46	1.1014	0.682831	1.60529	0.000234231	0.00700063
ATP6V1C1	18.2952	0.41863	1.33666	0.000429718	0.0117159
ZFPM2	0.979091	0.773533	1.70945	3.49361e-05	0.00137678
RP11-395G23.3	4.75186	0.979862	1.97228	3.27794e-07	2.13985e-05
OXR1	3.53344	0.475868	1.39075	0.00037265	0.0104056
RSPO2	15.1855	1.3638	2.57363	0	0
NUDCD1	12.1955	0.639555	1.55785	2.77445e-07	1.85734e-05
EBAG9	2.95081	0.540854	1.45483	0.000645096	0.0164135
SYBU	0.219424	1.6657	3.17267	9.80088e-05	0.00335641
AARD	11.4042	-0.632349	-1.55009	1.61097e-06	8.9491e-05
NOV	3.08608	0.941293	1.92025	1.47304e-07	1.05716e-05
ENPP2	0.960419	2.98023	7.8911	0	0
ZHX1	7.21256	0.451178	1.36716	0.0002941	0.00852535
MTSS1	0.535293	1.15135	2.22122	9.70971e-07	5.71824e-05
FAM84B	3.13628	-0.598896	-1.51456	2.31056e-05	0.00095759
EFR3A	12.8291	0.502747	1.41691	3.1913e-05	0.00126715
AC083843.1	0.59659	0.837247	1.78664	0.000272342	0.00799646
DENND3	1.64873	0.810385	1.75368	4.43851e-09	4.16953e-07
RP11-273G15.2	0.813653	3.36192	10.2811	2.61891e-12	3.73566e-10
LY6E	311.669	2.65382	6.2933	0	0
RHPN1	2.17875	0.594644	1.5101	0.00033365	0.00949087
RP11-661A12.14	1.59299	1.24259	2.36624	3.51151e-06	0.000179531
PYCRL	27.5579	-0.504971	-1.41909	2.41174e-05	0.000993819
PARP10	9.68741	2.2471	4.74726	0	0
MROH1	2.70991	0.448281	1.36441	0.00061886	0.0158622
CTD-3232M19.2	1.18662	1.05456	2.07709	2.10004e-06	0.000113921
BOP1	122.259	-0.432028	-1.34913	0.000175558	0.00552725
SCXA	1.56031	1.97964	3.94394	1.72884e-05	0.000740403
KIFC2	12.4138	0.856615	1.81078	8.53628e-12	1.15767e-09
SMARCA2	3.4527	1.52432	2.87651	0	0
VLDLR	2.03664	1.30205	2.46579	0	0
JAK2	2.64095	0.569629	1.48414	8.83968e-05	0.00306172
CD274	1.43676	1.06861	2.09741	1.57946e-07	1.12794e-05
UHRF2	6.87034	0.692776	1.61639	1.60792e-08	1.37418e-06
PTPRD	0.521734	-0.657111	-1.57692	0.000362543	0.0101479
LURAP1L	15.7232	1.04001	2.05624	8.43769e-15	1.53776e-12
TTC39B	0.926772	1.75204	3.36835	0	0
SNAPC3	5.79869	0.628405	1.54585	9.6743e-07	5.70409e-05
ADAMTSL1	2.61274	0.88533	1.84719	2.04448e-11	2.68444e-09
PLIN2	43.283	0.591573	1.50689	3.9379e-07	2.53063e-05
IFNE	0.666293	1.83881	3.57714	0.000723632	0.0179651
CDKN2B	13.2983	0.745457	1.67651	2.55481e-09	2.49323e-07
RP11-438B23.2	0.799214	0.998005	1.99724	1.28536e-06	7.32338e-05
LINGO2	2.42464	0.68491	1.6076	5.46752e-05	0.00202614
DDX58	16.6157	2.01941	4.05417	0	0
CHMP5	26.3219	0.424151	1.34178	0.000548166	0.0143885
NOL6	43.5024	-0.423048	-1.34076	0.000263771	0.0077863
ENHO	24.3818	-0.672914	-1.59429	4.00626e-07	2.566e-05
RPP25L	47.8991	-0.490344	-1.40478	6.98902e-05	0.00251574
CA9	3.18817	2.1718	4.50584	9.99201e-16	1.95684e-13
HRCT1	35.3286	-0.542114	-1.4561	2.42057e-05	0.000996746
RP11-220I1.1	10.8466	0.502153	1.41633	5.47785e-05	0.00202866
GRHPR	38.2351	-0.426671	-1.34413	0.000229915	0.00689432
POLR1E	54.5816	-0.399711	-1.31924	0.000674625	0.0169752
ALDH1B1	42.109	-0.445298	-1.36159	0.000157532	0.00505616
CNTNAP3	2.89785	0.636657	1.55472	1.91671e-06	0.000104961
AL953854.2	0.322502	1.02282	2.03188	0.000337883	0.00959972
CBWD3	1.12677	-0.843901	-1.7949	3.76651e-06	0.000191215
PGM5	0.741648	-0.748287	-1.6798	7.45381e-05	0.00266313
TJP2	21.2624	-0.398166	-1.31783	0.000678766	0.0170571
C9orf85	1.12346	0.634103	1.55197	0.000979908	0.0232208
ANXA1	72.909	0.513416	1.42743	9.11524e-06	0.000418613
PRUNE2	6.00914	-0.505274	-1.41939	2.39531e-05	0.00098846
RASEF	0.571595	1.38679	2.61497	6.54206e-08	4.97921e-06
C9orf64	1.66219	1.36934	2.58352	9.34974e-09	8.38761e-07
CTSL	465.15	1.63986	3.11636	0	0
NINJ1	15.3864	-0.498159	-1.41241	7.53084e-05	0.00267757
WNK2	0.493378	-0.610375	-1.52666	0.000563419	0.01473
ZNF322P1	0.553306	3.41112	10.6378	5.81634e-06	0.000278358
TDRD7	7.36497	0.778018	1.71477	3.40142e-09	3.26972e-07
GABBR2	8.19588	-0.656884	-1.57667	1.28169e-07	9.25648e-06
ANKS6	7.29251	-0.469158	-1.3843	0.000114169	0.00384601
COL15A1	22.9781	-0.3873	-1.30794	0.00095214	0.0226837
ABCA1	3.12166	2.71782	6.57878	0	0
SLC44A1	1.26637	0.552822	1.46695	0.000139841	0.00457517
EPB41L4B	2.54114	-0.477538	-1.39237	0.000482848	0.0129266
LPAR1	5.12375	1.65	3.13835	0	0
C9orf84	0.61657	2.01606	4.04476	1.61067e-11	2.13915e-09
UGCG	29.9199	0.705899	1.63116	2.48402e-09	2.43236e-07
PAPPA	6.40752	0.450723	1.36673	0.00019723	0.00608684
BRINP1	1.37141	-0.662128	-1.58241	0.000454346	0.0122888
LHX2	14.3488	-0.510116	-1.42416	5.63589e-05	0.00207787
HSPA5	291.311	0.89069	1.85406	7.88258e-15	1.44572e-12
PTGES2	57.8023	-0.42114	-1.33899	0.000312386	0.00896102
WDR34	111.967	-0.384052	-1.305	0.000903558	0.0217053
ENDOG	47.4595	-0.406168	-1.32516	0.000919573	0.022035
PTGES	11.2695	1.05497	2.07768	2.6934e-13	4.26317e-11
ASS1	15.0145	-0.638829	-1.55706	3.24827e-07	2.12769e-05
FIBCD1	23.4661	-0.601973	-1.51779	4.94564e-07	3.1057e-05
SURF2	27.3792	-0.43808	-1.3548	0.000808847	0.0197923
RXRA	11.7897	-0.524681	-1.43862	8.25074e-06	0.000382253
COL5A1	80.3817	-0.426319	-1.3438	0.000199245	0.00613592
OLFM1	13.0747	-0.609824	-1.52607	4.09401e-07	2.61641e-05
C9orf116	6.49698	-0.517688	-1.43166	0.000569434	0.0148456
GPSM1	19.1614	-0.407152	-1.32607	0.000631013	0.0161165
DNLZ	11.6234	-0.551481	-1.46559	1.48291e-05	0.000646096
AGPAT2	45.219	-0.432849	-1.3499	0.000309133	0.00889419
FAM69B	8.40598	-0.541819	-1.45581	5.7583e-05	0.00211119
TMEM141	24.5027	-0.424524	-1.34213	0.000849224	0.0206578
MAMDC4	0.659938	1.03926	2.05517	1.86094e-05	0.000790532
UAP1L1	9.05702	0.660369	1.58049	1.55938e-07	1.11636e-05
SSNA1	120.375	-0.397535	-1.31726	0.000711897	0.017732
ARRDC1	3.53397	0.494029	1.40837	0.000931693	0.0222977
KLF6	28.5804	0.76199	1.69583	9.13036e-11	1.10123e-08
AKR1C1	1.15979	1.58968	3.00982	0	0
AKR1C2	0.903614	4.03586	16.4027	0	0
AKR1C3	2.6356	2.35736	5.12433	0	0
NET1	20.6835	0.987094	1.98219	5.55112e-16	1.09455e-13
IL2RA	2.95083	-0.658031	-1.57793	4.39162e-05	0.00168136
GATA3	21.9348	-0.512279	-1.4263	2.28122e-05	0.000946788
CCDC3	1.76071	-0.689536	-1.61276	0.00011304	0.00381464
OPTN	18.8204	0.543807	1.45781	5.58876e-06	0.000269033
PRPF18	5.84113	0.603739	1.51965	0.000139933	0.00457517
FRMD4A	10.8469	0.434967	1.35188	0.000225432	0.00678326
RP11-295P9.8	1.0094	1.08835	2.1263	0.000514042	0.0136166
ST8SIA6	0.553354	1.67402	3.19104	0.000137747	0.00451653
PLXDC2	1.41402	-0.697011	-1.62114	7.85954e-07	4.71515e-05
APBB1IP	3.17962	-0.75361	-1.68601	6.34003e-07	3.89662e-05
ACBD5	6.00618	0.568592	1.48308	2.24187e-05	0.000931795
ZEB1	5.83868	1.00059	2.00082	4.21885e-15	7.86243e-13
ARHGAP12	6.67828	0.729741	1.65834	1.50595e-08	1.29662e-06
NRP1	16.7688	0.390349	1.31071	0.000825186	0.0201336
CUL2	12.5706	0.5051	1.41922	3.75049e-05	0.00146502
FZD8	9.69701	1.43407	2.70209	0	0
NAMPTL	26.9816	1.33663	2.52561	0	0
ZNF25	1.13899	0.796257	1.73659	0.000126401	0.00419204
ZNF37A	2.65821	0.534748	1.44869	6.71494e-05	0.00243072
ZNF22	4.51752	0.792233	1.73175	7.46849e-07	4.50394e-05
AGAP4	0.181233	-4.83075	-28.4578	0.000516134	0.0136657
BMS1P1	0.504798	-1.82406	-3.54075	9.62022e-09	8.59025e-07
AGAP9	0.499302	1.78967	3.45735	0.000115634	0.00388401
BMS1P5	0.40026	3.85453	14.4653	2.14185e-10	2.45518e-08
ARHGAP22	1.44447	-0.64305	-1.56163	5.30741e-05	0.00197313
ERCC6	3.1759	0.819433	1.76471	1.33165e-09	1.36893e-07
PGBD3	2.45206	0.612077	1.52846	0.000283379	0.00826434
ERCC6-PGBD3	2.41452	0.617792	1.53453	0.000263428	0.0077863
OGDHL	2.78437	0.541665	1.45565	0.000188485	0.00587977
ASAH2B	0.959225	1.53812	2.90415	2.14816e-09	2.13975e-07
DKK1	34.5596	1.54638	2.92083	0	0
IPMK	2.03897	0.501725	1.41591	0.000950519	0.0226544
RHOBTB1	0.466702	1.26645	2.40569	4.38817e-05	0.00168115
JMJD1C	3.952	0.437357	1.35412	0.000502705	0.0133469
JMJD1C-AS1	5.74373	-0.651335	-1.57062	0.000123174	0.00409679
SRGN	21.0311	5.33015	40.2286	0	0
COL13A1	3.33857	1.28329	2.43394	0	0
H2AFY2	5.36333	-0.707464	-1.63293	6.48874e-06	0.000307526
PALD1	7.80241	-0.430989	-1.34816	0.000703789	0.0175865
SLC29A3	1.65518	-0.729397	-1.65795	0.000312017	0.00895488
C10orf54	2.98844	1.26358	2.4009	1.77636e-15	3.43229e-13
RP11-442H21.2	9.98702	-0.867727	-1.82479	2.62145e-07	1.76926e-05
PLAU	53.9668	0.971236	1.96052	2.22045e-16	4.59792e-14
SAMD8	3.22941	0.612308	1.5287	7.23e-06	0.000339041
ZNF503	35.0282	-0.563819	-1.47818	1.90507e-06	0.000104621
PLAC9	9.76643	-0.560378	-1.47466	0.000199847	0.00614266
CCSER2	5.39772	0.504897	1.41902	5.82426e-05	0.00213015
MINPP1	7.47945	0.534311	1.44825	9.19461e-05	0.00317514
ATAD1	4.77498	0.473836	1.3888	0.000427169	0.0116655
PTEN	4.03338	0.596861	1.51242	2.85239e-06	0.000149132
STAMBPL1	1.87798	0.916305	1.88728	1.39521e-08	1.21761e-06
ACTA2	48.0295	-0.6657	-1.58634	1.53384e-08	1.31476e-06
LIPA	21.7897	0.982715	1.97618	3.33067e-16	6.77545e-14
IFIT2	10.7524	2.13163	4.38211	0	0
IFIT3	35.5454	2.37761	5.19677	0	0
IFIT1	35.3124	1.85898	3.6275	0	0
IFIT5	9.71885	1.71482	3.28255	0	0
HTR7	0.558903	1.90013	3.73246	1.25341e-06	7.16972e-05
CPEB3	0.334973	1.02249	2.03142	0.000190248	0.00591404
RBP4	16.3795	-0.633784	-1.55163	2.42604e-06	0.000129538
PDLIM1	57.7848	-0.524033	-1.43797	8.83495e-06	0.000407685
MORN4	2.22378	1.06967	2.09895	1.89423e-07	1.32168e-05
ENTPD7	4.58323	0.667054	1.58783	4.49096e-06	0.000223858
SCD	410.863	0.478316	1.39312	2.85579e-05	0.00115215
AL139819.1	75.1183	1.06753	2.09584	0	0
SEC31B	0.360336	0.882164	1.84314	0.000467642	0.0125951
KAZALD1	1.11227	1.78672	3.4503	1.22949e-09	1.27297e-07
RP11-47A8.5	10.5811	0.533705	1.44764	0.000314842	0.00901804
TRIM8	36.0971	0.615919	1.53253	2.5263e-07	1.71305e-05
C10orf32-ASMT	0.569814	-1.6191	-3.07183	2.1686e-05	0.000908531
CALHM2	3.12686	-0.513323	-1.42733	0.000756461	0.0186685
SLK	18.1378	0.775342	1.7116	5.69439e-11	7.10544e-09
COL17A1	0.487862	2.36848	5.16396	3.73048e-11	4.75764e-09
SFR1	2.87977	0.702545	1.62737	8.73112e-05	0.00303321
ADD3	0.998734	2.39478	5.25896	0	0
DUSP5	10.4816	0.773897	1.70988	1.02634e-08	9.13629e-07
SMC3	11.9792	0.506428	1.42053	4.65806e-05	0.00176235
SHOC2	4.06539	0.480749	1.39547	0.000655436	0.0166008
ACSL5	0.320427	1.42336	2.6821	0.00074058	0.018318
NHLRC2	1.71504	0.568943	1.48344	5.16279e-05	0.00192681
C10orf118	1.14344	0.608015	1.52416	0.000157294	0.00505599
AFAP1L2	2.96198	-0.465585	-1.38088	0.000849646	0.0206593
FAM45A	3.55908	0.527426	1.44135	0.000120143	0.0040075
INPP5F	1.26597	0.721082	1.64842	4.10915e-05	0.00159007
FGFR2	4.90125	-0.440475	-1.35705	0.000510994	0.0135482
TACC2	2.05593	0.544261	1.45827	2.04117e-05	0.000860133
PLEKHA1	1.11083	0.759209	1.69256	3.80391e-07	2.44998e-05
FAM196A	1.67463	0.852327	1.80541	3.06098e-06	0.000158888
DPYSL4	14.1027	-0.531901	-1.44583	2.06486e-05	0.000866958
ADAM8	0.212513	2.46701	5.52897	0.000110948	0.00375501
LINC01001	1.38058	1.11508	2.16607	2.64996e-08	2.19022e-06
ATHL1	0.632635	1.10795	2.15539	1.32426e-05	0.000582683
IFITM2	47.1551	4.5157	22.875	0	0
IFITM1	231.525	5.08204	33.8725	0	0
IFITM3	314.316	1.14023	2.20416	0	0
PKP3	2.97372	0.518056	1.43202	0.000878022	0.0212154
IRF7	16.7276	1.1151	2.1661	0	0
CEND1	9.79825	-0.478624	-1.39341	0.000733359	0.0181683
BRSK2	1.76318	-0.527926	-1.44185	0.00043935	0.0119391
DUSP8	1.96539	0.570286	1.48482	0.000560637	0.0146759
IFITM10	0.743173	1.51759	2.86313	2.37296e-08	1.97256e-06
RP11-295K3.1	2.74427	1.13152	2.1909	1.62457e-05	0.000701991
CTSD	211.137	0.972355	1.96204	0	0
AC068580.6	1.01694	2.37366	5.18253	5.06579e-08	3.97644e-06
SLC22A18	0.793994	1.10134	2.14554	1.97086e-06	0.000107519
TRIM21	7.89565	0.798313	1.73907	1.0091e-07	7.46022e-06
TRIM22	0.261837	3.67365	12.7608	9.49594e-07	5.6199e-05
DNHD1	0.52732	0.910782	1.88006	5.12599e-08	4.01824e-06
CYB5R2	0.340255	1.50563	2.83949	3.07264e-07	2.02643e-05
DENND5A	8.59903	0.419066	1.33706	0.000531013	0.0139955
TMEM41B	6.35288	1.54168	2.91132	0	0
IPO7	23.4898	0.412429	1.33092	0.000428805	0.0116966
WEE1	3.33446	0.455175	1.37095	0.000479805	0.012863
SWAP70	5.65124	0.707	1.63241	3.48844e-08	2.83456e-06
SBF2	1.18139	0.74044	1.67069	1.83544e-07	1.28844e-05
ZBED5	1.38304	0.650559	1.56978	2.51375e-05	0.00103071
DKK3	4.25473	0.730215	1.65889	1.76859e-07	1.24758e-05
ARNTL	1.30926	1.03896	2.05474	5.62445e-09	5.18248e-07
FAR1	4.99899	0.421066	1.33892	0.000948605	0.0226242
RRAS2	16.0238	0.432602	1.34967	0.000448828	0.0121566
COPB1	18.1523	0.431208	1.34836	0.000312716	0.00896304
PLEKHA7	1.08683	-0.565519	-1.47992	0.000286432	0.00833653
PIK3C2A	3.70488	0.706323	1.63164	6.55012e-08	4.97921e-06
NUCB2	5.19791	0.948247	1.92953	1.28564e-13	2.09226e-11
NCR3LG1	2.45653	0.985842	1.98047	9.5973e-11	1.15034e-08
RP1-239B22.5	1.07526	1.25147	2.38083	3.65609e-06	0.00018594
GTF2H1	3.82645	0.517527	1.4315	0.00012066	0.00402012
UEVLD	1.73711	0.648851	1.56792	8.12636e-05	0.00285054
HTATIP2	11.5904	0.519043	1.433	6.5837e-05	0.0023862
LGR4	5.53597	0.704763	1.62988	6.30011e-08	4.8145e-06
LIN7C	3.59769	0.647426	1.56637	7.96523e-06	0.000369916
BDNF	4.60704	1.36404	2.57406	0	0
KIF18A	4.25468	0.564595	1.47897	5.34546e-05	0.00198531
METTL15	1.86956	1.11405	2.16452	1.09517e-10	1.30457e-08
RCN1	34.0923	0.696703	1.6208	2.22299e-09	2.20289e-07
PRRG4	0.601746	2.9662	7.81476	8.11018e-13	1.24284e-10
HIPK3	3.42005	0.568049	1.48252	2.0392e-05	0.00085993
CD59	27.9614	0.829014	1.77647	2.82585e-12	4.00142e-10
CAT	9.72767	1.13543	2.19684	0	0
APIP	2.67611	0.83184	1.77995	4.79586e-08	3.77481e-06
PDHX	6.13921	0.791275	1.7306	1.23514e-08	1.08943e-06
CD44	96.3113	0.841217	1.79156	2.26263e-13	3.62103e-11
PRR5L	1.77093	0.979689	1.97204	1.98591e-09	1.98499e-07
TTC17	2.48803	0.43845	1.35515	0.000871113	0.0210749
HSD17B12	2.52527	0.854882	1.80861	1.39739e-09	1.4314e-07
PHF21A	2.36804	0.555357	1.46953	3.09003e-05	0.00123373
CREB3L1	37.4612	0.660667	1.58081	2.11621e-08	1.77445e-06
RTN4RL2	4.23214	-0.655113	-1.57474	3.41302e-05	0.00134778
SLC43A1	0.847451	1.49804	2.82458	2.55027e-07	1.72727e-05
UBE2L6	31.361	1.0464	2.06538	0	0
SERPING1	0.559009	1.10093	2.14493	0.000437569	0.0118963
FAM111A	3.15063	0.754067	1.68654	5.59732e-08	4.33918e-06
SLC15A3	4.48871	3.22548	9.35335	0	0
AHNAK	41.4737	0.646549	1.56542	1.77454e-08	1.50544e-06
SNHG1	10.4496	0.547366	1.46141	1.78823e-05	0.000762448
RARRES3	0.970752	1.78907	3.45593	0.000196494	0.00607325
FLRT1	0.824918	1.99252	3.97931	3.63105e-10	4.03417e-08
PPP2R5B	8.00995	0.687925	1.61096	3.1801e-07	2.09015e-05
BATF2	0.994179	3.9208	15.1453	3.06324e-09	2.95941e-07
NEAT1	31.5653	1.5132	2.85442	0	0
FAM89B	123.528	-0.402044	-1.32138	0.00057362	0.0149345
CNIH2	23.1042	-0.582157	-1.49709	2.88661e-06	0.000150649
SLC29A2	2.479	0.942091	1.92131	7.73682e-07	4.64636e-05
BBS1	1.28744	-0.798861	-1.73973	2.79753e-06	0.000146529
RHOD	5.50832	-0.632629	-1.55039	0.00027551	0.00807562
ANKRD13D	3.39839	0.47778	1.3926	0.00044445	0.0120664
UNC93B1	13.4539	0.563314	1.47766	7.44917e-06	0.000348188
RP11-802E16.3	1.55004	1.14344	2.20907	0.000459369	0.0123957
MYEOV	1.16449	2.64931	6.27366	2.10942e-15	4.03536e-13
CCND1	29.1465	0.812724	1.75653	7.08966e-12	9.70595e-10
ANO1	0.217727	1.5281	2.88405	0.000548107	0.0143885
CTTN	32.5605	0.447826	1.36398	0.000119437	0.00399133
SHANK2	0.114073	1.49008	2.80905	2.82562e-05	0.00114157
IL18BP	0.927759	0.746652	1.67789	0.000689754	0.0172874
ARAP1-AS1	2.0764	2.13362	4.38817	0.00094836	0.0226242
ARHGEF17	6.85182	-0.42327	-1.34096	0.000487513	0.0130067
RAB6A	20.3221	0.646947	1.56585	6.75034e-08	5.12467e-06
PGM2L1	2.73971	1.43617	2.70602	0	0
UVRAG	3.06605	0.57252	1.48712	4.49391e-05	0.00171032
PAK1	4.52146	-0.476013	-1.39089	0.000263888	0.0077863
RSF1	3.42825	0.563839	1.4782	5.56403e-06	0.000268323
GAB2	0.387993	0.884847	1.84657	0.000902815	0.0216965
PCF11	2.62418	0.574702	1.48937	2.65004e-05	0.00108122
CCDC90B	3.35011	0.508117	1.42219	0.000205764	0.00627647
TMEM126B	10.3581	0.620096	1.53698	4.74181e-06	0.000234746
CREBZF	9.63943	0.500179	1.41439	5.37634e-05	0.00199491
SYTL2	1.0884	0.649638	1.56877	2.80142e-05	0.00113577
PRSS23	15.7723	0.459462	1.37503	8.52205e-05	0.0029713
FZD4	2.36272	1.77047	3.41166	0	0
TMEM135	2.48545	0.881837	1.84272	8.21369e-09	7.40296e-07
CTSC	15.0405	0.724276	1.65207	7.29239e-10	7.7875e-08
CHORDC1	3.17241	0.530045	1.44397	4.27033e-05	0.00164145
KIAA1731	1.8025	0.525629	1.43956	0.00023588	0.00704626
TAF1D	4.75915	0.417543	1.33565	0.000969247	0.0230248
PIWIL4	0.480309	1.36745	2.58014	2.17835e-05	0.000910634
SRSF8_1	1.03879	1.02678	2.03748	3.99983e-06	0.000201467
ENDOD1	1.3228	1.25235	2.3823	1.58911e-09	1.61067e-07
CEP57	4.50367	0.429781	1.34703	0.000913532	0.0219085
MAML2	3.75863	0.624023	1.54117	3.31071e-06	0.000170624
CCDC82	2.26666	1.04313	2.06069	1.01517e-11	1.36711e-09
JRKL	2.20479	0.623097	1.54018	0.000163477	0.00522377
ARHGAP42	1.95216	0.668367	1.58927	1.08316e-05	0.000484722
KIAA1377	0.429778	0.796031	1.73632	0.000641021	0.016336
BIRC3	2.77079	2.05443	4.15378	0	0
BIRC2	10.1897	0.740286	1.67051	5.31519e-09	4.92577e-07
CASP4	2.81682	1.10106	2.14512	5.18474e-14	8.63222e-12
CASP1	0.192927	3.51045	11.396	0.000712175	0.017732
MSANTD4	1.12186	0.809637	1.75277	3.79611e-05	0.00148184
GUCY1A2	2.36895	0.558769	1.47301	1.23619e-05	0.000545597
CWF19L2	2.30229	0.58345	1.49843	0.000593328	0.0153508
SLC35F2	4.83908	0.522539	1.43648	0.000224907	0.00677452
ACAT1	10.5887	0.408437	1.32725	0.000866403	0.0210049
ATM	2.17934	0.411587	1.33015	0.000939167	0.0224487
KDELC2	7.99407	0.518986	1.43295	4.50596e-05	0.00171378
ZC3H12C	1.26863	0.800729	1.74198	3.79551e-07	2.4473e-05
LAYN	10.2294	1.88492	3.69331	0	0
NCAM1	7.36394	-0.431283	-1.34843	0.000296638	0.00858718
RBM7	3.90261	0.600564	1.51631	4.954e-06	0.00024296
REXO2	12.4383	0.552861	1.46699	1.0963e-05	0.000489463
CADM1	1.19889	-0.682186	-1.60457	4.81962e-06	0.000237783
TAGLN	62.8448	-0.745218	-1.67623	1.45404e-10	1.69706e-08
KMT2A	4.18364	0.470305	1.3854	8.66033e-05	0.00301405
H2AFX	152.197	-0.405176	-1.32425	0.000479697	0.012863
TBCEL	2.55225	0.599353	1.51504	2.66989e-05	0.00108778
RP11-166D19.1	2.02775	1.10367	2.149	2.68263e-12	3.80795e-10
CLMP	47.6168	0.615422	1.53201	2.11718e-07	1.45787e-05
GRAMD1B	0.453535	0.734867	1.66424	0.000521054	0.0137519
TBRG1	2.65355	0.585704	1.50077	4.22714e-05	0.00162918
MSANTD2	1.72458	0.58807	1.50323	0.000822626	0.0200869
ROBO4	2.48279	1.01325	2.01845	1.24903e-11	1.67038e-09
CCDC15	2.03719	1.09537	2.13668	3.34012e-10	3.7397e-08
CDON	2.58065	-0.504817	-1.41894	0.00011991	0.00400436
KIRREL3	1.94271	-0.557259	-1.47147	0.000181712	0.00569618
BARX2	7.43829	1.5931	3.01697	0	0
ADAMTS15	6.23698	-0.600836	-1.5166	2.65743e-06	0.000140277
CD9	23.2613	0.943427	1.92309	1.66533e-14	2.96035e-12
TAPBPL	2.08212	0.982953	1.97651	3.5045e-07	2.26725e-05
GNB3	1.01405	1.06592	2.0935	1.65248e-05	0.000711921
LPCAT3	6.66599	0.61887	1.53567	2.42933e-06	0.000129593
C1S	7.72216	1.73502	3.32884	0	0
C1R	17.0901	1.44593	2.72439	0	0
C1RL	3.38124	0.538202	1.45216	0.000173718	0.00547829
C1RL-AS1	0.367868	1.00067	2.00093	0.00061492	0.0157752
SLC2A3	4.18015	3.41008	10.6301	0	0
NECAP1	3.45643	0.503249	1.4174	0.000645484	0.0164135
RIMKLB	1.9683	0.516566	1.43055	0.000311191	0.0089356
GABARAPL1	2.77462	0.741932	1.67241	3.40079e-06	0.000174725
GPRC5A	12.3428	0.715267	1.64179	2.36054e-09	2.32326e-07
KIAA1467	0.738433	0.949805	1.93161	6.60909e-06	0.000312461
EMP1	36.8307	1.09774	2.14019	0	0
ATF7IP	5.83522	0.580623	1.4955	3.51138e-06	0.000179531
PLBD1	29.116	0.631093	1.54874	1.80857e-07	1.27268e-05
MGST1	4.31014	2.64994	6.27639	0	0
RECQL	14.4729	0.452715	1.36861	0.000246477	0.00734005
GOLT1B	11.0335	0.662991	1.58336	2.00762e-07	1.39406e-05
CMAS	13.5738	0.452185	1.36811	0.000626495	0.0160294
ST8SIA1	0.396643	2.9797	7.8882	0	0
C2CD5	3.03196	0.570514	1.48505	4.08461e-05	0.0015827
ETNK1	2.13392	0.563664	1.47802	7.98274e-05	0.00280869
KRAS	4.64593	0.605928	1.52196	3.16133e-06	0.000163655
RASSF8	3.00141	0.688185	1.61126	6.12189e-07	3.77863e-05
BHLHE41	0.59001	1.61977	3.07327	1.24166e-06	7.13063e-05
FGFR1OP2	2.63986	0.50594	1.42005	0.000479245	0.012863
MED21	4.93221	0.542801	1.4568	0.000270363	0.00794894
STK38L	2.05228	0.72046	1.64771	1.90249e-06	0.000104579
ARNTL2	13.701	0.879125	1.83926	1.05083e-12	1.58281e-10
PPFIBP1	10.9814	0.827907	1.77511	4.52582e-12	6.28535e-10
CAPRIN2	3.35405	1.40521	2.64857	0	0
LINC00941	1.42923	1.62167	3.07731	2.95028e-08	2.43148e-06
DENND5B	2.22215	0.621836	1.53883	4.3241e-06	0.000216291
KIAA1551	1.63172	0.784992	1.72308	1.33936e-06	7.61603e-05
ALG10B	0.392134	1.23849	2.35951	0.000362197	0.0101431
KIF21A	0.992759	2.14914	4.43563	0	0
SLC2A13	0.345843	1.112	2.16145	8.98089e-06	0.000413429
GXYLT1	1.67734	0.524677	1.43861	0.000557189	0.0145922
PUS7L	2.58968	1.08892	2.12715	6.94441e-11	8.60943e-09
IRAK4	2.14374	0.680061	1.60221	1.33053e-05	0.000584997
TWF1	15.9194	0.698904	1.62327	1.47423e-08	1.27693e-06
SCAF11	3.92183	0.597511	1.5131	2.0311e-06	0.000110701
SLC38A1	15.8488	0.395175	1.3151	0.000754819	0.018636
SLC38A2	68.2786	1.31733	2.49204	0	0
AMIGO2	10.8024	0.724725	1.65259	1.36876e-08	1.19633e-06
PCED1B	1.10467	0.933113	1.90939	0.000317511	0.00907646
RPAP3	5.68956	0.681874	1.60422	1.63727e-06	9.08643e-05
SENP1	4.81456	0.463391	1.37878	0.000383779	0.0106474
CCNT1	5.55674	0.578273	1.49306	5.68368e-06	0.000272727
RP11-386G11.5	1.00737	1.61193	3.05661	2.16405e-06	0.000116845
RHEBL1	3.08192	1.644	3.12531	8.09468e-10	8.6283e-08
LARP4	6.94982	0.496153	1.41045	5.8192e-05	0.00213015
ATF1	5.83172	0.620094	1.53698	2.04938e-05	0.000862965
SLC11A2	2.28219	0.519732	1.43369	0.000141934	0.00463013
POU6F1	1.05881	0.80037	1.74155	2.40587e-05	0.000992107
SMAGP	2.39722	0.872505	1.83084	6.60964e-07	4.04511e-05
KRT81	1.90665	1.46481	2.76026	3.16992e-08	2.58667e-06
KRT18	37.3401	-0.636333	-1.55437	7.61306e-08	5.75693e-06
IGFBP6	4.6284	1.02712	2.03795	3.70515e-07	2.39438e-05
RARG	10.4776	0.480853	1.39557	0.000102653	0.00350094
MAP3K12	4.14212	0.505054	1.41918	0.000120644	0.00402012
HOXC12	3.46078	0.526036	1.43997	0.000688048	0.0172601
AC012531.23	0.670841	1.93676	3.82845	1.4812e-05	0.000645835
HOXC10	21.714	0.527568	1.4415	2.28939e-05	0.000949495
RP11-834C11.4	2.05972	1.63295	3.10147	1.18727e-07	8.63884e-06
ITGA5	32.3975	1.14904	2.21766	0	0
CD63	115.832	0.65637	1.57611	1.52429e-08	1.30851e-06
SARNP	7.76165	0.548211	1.46227	4.14116e-05	0.00160139
TMEM198B	1.86246	0.982953	1.97651	3.5045e-07	2.26725e-05
DGKA	0.473212	0.780676	1.71794	0.00016392	0.00523212
RP11-977G19.10	34.712	0.499291	1.41352	9.85743e-05	0.00337377
CNPY2	18.0295	0.451116	1.3671	0.000266136	0.00783611
STAT2	6.72005	1.37584	2.59518	0	0
TMEM194A	9.58237	0.663229	1.58362	9.95036e-08	7.37003e-06
LRP1	9.72897	0.547406	1.46146	2.77616e-06	0.000145674
DDIT3	21.3647	1.78747	3.45208	0	0
AGAP2	0.681761	0.875113	1.83415	0.00019242	0.0059671
MARCH9	2.28709	1.58349	2.99693	3.33067e-16	6.77545e-14
CYP27B1	4.45996	1.34243	2.53579	1.11022e-16	2.34091e-14
LRIG3	2.19631	0.680451	1.60264	9.52212e-06	0.000435567
USP15	3.33836	0.69164	1.61512	1.74539e-07	1.23272e-05
MON2	2.82712	0.561633	1.47594	1.22612e-05	0.000541978
SRGAP1	5.05423	0.784225	1.72217	2.4476e-10	2.79457e-08
XPOT	24.6466	0.597939	1.51355	3.35815e-07	2.18235e-05
TBK1	5.62345	0.645532	1.56432	1.54504e-06	8.65777e-05
RASSF3	9.59133	0.880948	1.84158	2.10619e-11	2.75297e-09
GNS	30.3485	0.553697	1.46784	2.20911e-06	0.000119166
MSRB3	1.20671	0.932765	1.90893	7.16654e-07	4.34452e-05
HMGA2	1.49262	1.00939	2.01306	1.56197e-12	2.30204e-10
HELB	0.892825	0.783773	1.72163	0.000379005	0.0105422
MDM2	4.58549	0.462712	1.37813	0.000297317	0.00860136
RP11-611O2.5	3.16814	1.03803	2.05342	0.000233224	0.00697776
CPM	2.85895	1.03736	2.05246	5.56888e-13	8.69543e-11
FRS2	2.62493	0.689537	1.61277	1.25602e-06	7.17742e-05
RAB3IP	1.30674	0.697485	1.62168	1.87482e-06	0.000103551
ZFC3H1	2.85621	1.1517	2.22175	1.11022e-16	2.34091e-14
THAP2	0.756694	0.827266	1.77432	6.60534e-05	0.00239254
RAB21	4.91022	0.604927	1.5209	3.59474e-06	0.000183462
TBC1D15	3.75875	0.584005	1.499	9.84806e-06	0.0004487
GLIPR1	17.6117	0.545409	1.45943	4.60967e-06	0.000228792
KRR1	5.9881	0.627759	1.54516	2.45957e-06	0.000130965
PHLDA1	34.3095	1.51855	2.86503	0	0
RP11-290L1.3	62.9765	0.835365	1.78431	1.80551e-10	2.09038e-08
OSBPL8	6.36353	0.733477	1.66264	3.4876e-09	3.33592e-07
ZDHHC17	1.60376	0.548994	1.46307	0.000222642	0.00671331
E2F7	4.22359	0.543284	1.45729	4.71271e-05	0.00178069
NAV3	1.47895	0.836967	1.78629	1.68885e-08	1.43696e-06
LIN7A	0.159804	2.56297	5.90924	5.6478e-05	0.00208093
ACSS3	0.22032	2.46524	5.52219	1.08858e-05	0.000486769
CCDC59	5.02648	0.624171	1.54133	1.02993e-05	0.000465586
SLC6A15	2.30695	2.15965	4.46806	0	0
ALX1	1.55141	2.61776	6.13796	5.43258e-09	5.0217e-07
CEP290	1.08767	0.816868	1.76158	4.16393e-07	2.65815e-05
TMTC3	2.39512	0.733335	1.66248	4.30945e-07	2.73894e-05
DUSP6	7.77013	1.70087	3.25098	0	0
POC1B	1.08336	0.611684	1.52804	0.000197358	0.00608755
ATP2B1	17.4531	1.10065	2.14451	0	0
BTG1	27.2596	0.556428	1.47062	4.83784e-06	0.000238275
EEA1	3.28711	0.93494	1.91181	2.12674e-12	3.06405e-10
MRPL42	8.5685	0.430772	1.34796	0.000825411	0.0201336
SOCS2	0.571221	1.32583	2.50676	1.32314e-07	9.54327e-06
TMCC3	1.91941	1.69097	3.22874	0	0
NR2C1	1.73289	0.772256	1.70794	1.4763e-06	8.29672e-05
METAP2	19.616	0.500497	1.4147	3.09967e-05	0.00123587
NTN4	11.3425	1.77648	3.4259	0	0
ELK3	11.6546	0.825068	1.77162	4.81996e-11	6.06674e-09
CDK17	3.3546	0.712944	1.63915	3.00397e-07	1.9957e-05
NEDD1	4.78088	0.67023	1.59133	2.25572e-06	0.000121454
IKBIP	11.0562	0.7968	1.73724	3.73192e-10	4.13828e-08
APAF1	2.75755	1.00465	2.00645	2.20934e-12	3.16726e-10
ANKS1B	0.0712208	2.36072	5.13628	0.000697346	0.0174406
UHRF1BP1L	4.30173	0.498689	1.41293	0.000157439	0.00505599
GOLGA2B	0.169087	1.57872	2.98704	0.000162648	0.00520302
ACTR6	2.7789	0.539633	1.4536	0.000655796	0.0166027
SCYL2	5.89192	0.592665	1.50803	2.78056e-06	0.000145773
GNPTAB	1.25438	1.02521	2.03526	3.36637e-10	3.76181e-08
ALDH1L2	2.94612	0.765812	1.70033	2.21076e-08	1.84836e-06
KIAA1033	4.49742	0.626876	1.54422	1.39047e-06	7.88336e-05
SSH1	6.05898	0.560209	1.47448	5.26742e-06	0.000255942
UNG	40.1124	-0.535315	-1.44926	6.73752e-06	0.000318272
FAM222A	3.31095	-0.632712	-1.55048	2.74171e-05	0.00111312
HECTD4	2.72302	0.462374	1.37781	0.000171415	0.00540861
OAS1	15.252	4.02545	16.2848	0	0
OAS3	30.91	2.64407	6.25091	0	0
OAS2	24.2103	3.32586	10.0273	0	0
TAOK3	1.67684	1.11248	2.16218	1.61982e-13	2.62133e-11
RPS2P5	128.478	-0.487974	-1.40247	3.64581e-05	0.00142703
AL021546.6	6.50455	-0.787281	-1.72582	0.000338166	0.00959972
OASL	11.3661	1.9831	3.9534	0	0
BCL7A	1.2409	0.646447	1.56531	0.000170717	0.00539566
CLIP1	4.28256	0.729959	1.65859	2.60553e-09	2.53843e-07
ZCCHC8	2.07854	0.589661	1.50489	5.0192e-05	0.00188417
FAM101A	15.6189	-0.662123	-1.58241	1.17805e-07	8.58255e-06
MPHOSPH8	8.65087	0.471972	1.387	0.0001903	0.00591404
ZMYM5	2.82073	0.596505	1.51205	0.000191414	0.00594226
ZMYM2	3.96317	0.48608	1.40063	0.0001062	0.00360698
MICU2	8.30699	0.572737	1.48734	1.3427e-05	0.000589899
SACS	13.4476	0.486165	1.40072	3.04549e-05	0.00121932
CENPJ	4.12114	0.464466	1.37981	0.000735774	0.0182203
MTMR6	7.0401	0.415071	1.33336	0.000948859	0.0226242
NUPL1	7.82343	0.646168	1.56501	9.51309e-08	7.07336e-06
SHISA2	14.3296	0.918278	1.88986	1.39477e-12	2.06616e-10
RNF6	8.5223	0.503991	1.41813	7.11641e-05	0.00255682
USP12	8.3578	0.606855	1.52294	2.3556e-06	0.000126126
RASL11A	2.15689	0.923999	1.89737	0.000116146	0.00389671
PAN3	4.91108	0.633902	1.55176	1.44534e-06	8.14653e-05
USPL1	5.38788	0.624836	1.54204	7.0816e-06	0.000332893
HSPH1	97.7825	0.781174	1.71853	1.4186e-11	1.8884e-09
B3GALTL	4.15411	0.498217	1.41247	0.000374894	0.0104632
BRCA2	1.48268	0.513455	1.42747	0.000343207	0.00971967
N4BP2L1	0.217449	1.87306	3.66308	0.000165071	0.00525147
N4BP2L2	3.62481	1.18828	2.27882	0	0
NBEA	0.34321	0.777791	1.7145	0.00039672	0.0109454
DCLK1	2.74877	1.88805	3.70135	0	0
SPG20	15.6137	0.584476	1.49949	1.03887e-06	6.04327e-05
CCNA1	9.1374	0.556137	1.47033	5.82561e-05	0.00213015
SUPT20H	4.16662	0.796799	1.73724	3.97768e-10	4.38555e-08
TRPC4	1.25368	1.1048	2.15069	2.28571e-07	1.5609e-05
UFM1	13.7424	0.752106	1.68425	2.08833e-09	2.08375e-07
NHLRC3	1.50026	1.55687	2.94215	2.22045e-16	4.59792e-14
LHFP	14.398	0.428733	1.34605	0.0008839	0.0213306
COG6	2.19061	0.595177	1.51066	3.17761e-05	0.00126433
ELF1	6.12452	0.473192	1.38818	0.000361671	0.0101333
KBTBD7	2.43805	0.509801	1.42385	0.000982212	0.0232645
DGKH	1.47608	0.456726	1.37242	0.000536424	0.0141253
LINC01050	1.47486	2.60866	6.09938	4.05818e-05	0.00157351
EPSTI1	8.31239	2.00117	4.00325	0	0
GTF2F2	11.5037	0.754446	1.68698	1.08729e-08	9.64916e-07
RCN1P2	23.5684	0.82625	1.77307	4.53924e-09	4.25723e-07
ITM2B	51.4776	0.40343	1.32265	0.000629386	0.0160821
RB1	3.3387	0.468985	1.38414	0.000669741	0.0168707
FNDC3A	5.92594	0.542473	1.45647	1.63163e-05	0.000704516
SETDB2	0.797626	1.15116	2.22093	7.42103e-08	5.61907e-06
PHF11	2.37331	1.1767	2.26059	3.34344e-12	4.67701e-10
RCBTB1	3.96791	0.487394	1.40191	0.000413073	0.0113445
ATP7B	0.812518	0.712428	1.63856	0.000264306	0.00779468
UTP14C	3.32921	0.60909	1.5253	1.82633e-05	0.000776972
MRPS31P5	0.538127	1.06025	2.08529	0.000520965	0.0137519
LINC00355	2.84439	1.08869	2.1268	2.76098e-07	1.85047e-05
DIS3	7.56589	0.462661	1.37808	0.000170725	0.00539566
KLF5	10.6102	1.98329	3.95393	0	0
TBC1D4	9.49563	0.44498	1.36129	0.000272394	0.00799646
MYCBP2	3.16708	0.666291	1.58699	1.06017e-07	7.77877e-06
EDNRB	0.518289	1.67283	3.1884	2.07509e-07	1.43231e-05
POU4F1	0.820545	0.749267	1.68094	0.000938808	0.0224487
SPRY2	8.86616	0.733208	1.66233	4.05446e-08	3.2443e-06
SLITRK5	4.63961	0.688131	1.61119	6.94818e-07	4.23436e-05
GPC6	12.604	0.668208	1.5891	3.49795e-08	2.83831e-06
TGDS	2.17401	0.704995	1.63014	0.000284134	0.00828218
GPR180	4.68125	0.917312	1.88859	1.40432e-12	2.07498e-10
DZIP1	5.32513	0.493735	1.40809	8.4882e-05	0.00296308
DNAJC3	8.50482	0.507467	1.42155	5.00052e-05	0.00187838
UGGT2	3.67986	0.826773	1.77371	7.02957e-10	7.53468e-08
MBNL2	12.4972	0.595107	1.51058	1.34661e-06	7.64973e-05
TM9SF2	41.0733	0.50847	1.42254	1.5001e-05	0.000653092
GGACT	5.67055	0.602418	1.51826	0.000112197	0.00378841
TMTC4	2.34562	0.533709	1.44765	0.000289159	0.00840744
ITGBL1	1.14565	1.3558	2.5594	1.07118e-08	9.52082e-07
TPP2	12.0557	0.689865	1.61313	1.63844e-08	1.39819e-06
TEX30	8.26914	0.565274	1.47967	7.21482e-05	0.00258624
KDELC1	10.7733	0.688933	1.61209	3.8434e-07	2.47266e-05
BIVM	4.03774	1.4598	2.7507	0	0
BIVM-ERCC5	5.76212	1.01014	2.01411	7.27862e-13	1.12435e-10
ERCC5	3.63473	0.609227	1.52544	7.39843e-06	0.000346097
LINC00460	0.714546	2.42324	5.36376	0.000487642	0.0130067
EFNB2	10.5571	0.427307	1.34472	0.000618403	0.0158575
ARGLU1	17.8579	0.857103	1.8114	2.94398e-12	4.1585e-10
LIG4	3.60839	1.20051	2.29821	1.4877e-14	2.66095e-12
ABHD13	2.2967	0.60766	1.52379	8.19566e-05	0.00287136
COL4A1	15.2216	0.576263	1.49098	1.2111e-06	6.969e-05
COL4A2	36.8693	0.660847	1.58101	1.25071e-08	1.10148e-06
CARKD	8.57889	0.432585	1.34965	0.000909266	0.0218243
ANKRD10	10.9765	0.621518	1.53849	6.88857e-07	4.20246e-05
ANKRD10-IT1	4.42459	1.26995	2.41153	0.000740674	0.018318
RASA3	13.9967	0.668704	1.58964	6.12615e-08	4.68776e-06
CCNB1IP1	8.61422	0.598983	1.51465	4.83658e-06	0.000238275
PNP	9.70272	0.486139	1.40069	0.000128173	0.00423624
AL163636.6	1.69528	0.930956	1.90654	0.000650696	0.016517
SLC7A7	0.372057	1.39173	2.62393	5.26757e-05	0.00196085
MMP14	129.295	0.90623	1.87414	3.66374e-15	6.87224e-13
RP11-298I3.5	1.85848	-1.17186	-2.25302	0.000865777	0.0209985
BCL2L2	6.07492	0.837014	1.78635	1.09445e-09	1.13723e-07
ZFHX2	0.324928	0.836072	1.78518	0.000619265	0.0158655
IPO4	41.7011	-0.413889	-1.33227	0.00037633	0.010488
NYNRIN	0.253188	1.53009	2.88803	1.10911e-05	0.000494421
NOVA1	0.854256	0.624726	1.54192	0.000218504	0.00660232
FOXG1	12.1847	0.76035	1.6939	7.22895e-09	6.53581e-07
SCFD1	4.78963	0.430775	1.34796	0.000908783	0.0218217
COCH	4.41354	0.546412	1.46045	0.000164977	0.00525147
ARHGAP5	3.30986	0.529698	1.44363	4.26592e-05	0.00164085
SRP54	14.0328	0.43735	1.35411	0.00039473	0.0108957
SEC23A	11.1509	0.412417	1.33091	0.000539364	0.0141897
TRAPPC6B	2.71229	0.54296	1.45696	0.000389452	0.0107809
FAM179B	1.44899	0.576767	1.4915	9.23917e-05	0.00318671
MAP4K5	5.1048	0.453876	1.36972	0.000356739	0.0100243
ATL1	1.84147	0.622497	1.53954	0.000293627	0.00851593
NID2	2.04491	2.27427	4.83752	0	0
PTGER2	0.566567	1.52845	2.88477	0.000382763	0.0106263
ERO1L	10.0401	0.636388	1.55443	1.65436e-07	1.17706e-05
BMP4	17.7413	1.29453	2.45297	0	0
LGALS3	50.7335	1.80409	3.49208	0	0
AP5M1	4.76416	0.603968	1.51989	1.41481e-05	0.000619228
ARID4A	1.63152	0.754296	1.68681	1.48411e-06	8.32443e-05
DHRS7	3.72604	1.27765	2.42444	4.30767e-14	7.27681e-12
RBM8B	7.24478	-0.708814	-1.63446	0.000878613	0.0212208
MNAT1	4.64019	0.542915	1.45691	0.000131127	0.00432151
HIF1A	46.4988	0.653731	1.57323	2.01162e-08	1.69166e-06
RP11-618G20.1	3.08927	1.11104	2.16002	0.000220166	0.00664559
PLEKHG3	0.903417	-0.557368	-1.47158	0.000899493	0.0216436
FUT8	4.36006	0.77838	1.7152	5.49182e-09	5.06835e-07
ARG2	1.76733	1.1642	2.24109	6.16929e-07	3.79977e-05
ZFYVE26	3.35538	0.491979	1.40637	7.27661e-05	0.00260627
GALNT16	5.45747	-0.634386	-1.55228	4.07373e-07	2.60633e-05
PTGR2	1.60993	0.527873	1.4418	0.00047179	0.0126893
NPC2	33.7219	0.423147	1.34085	0.000404666	0.0111376
MLH3	1.39894	0.712745	1.63892	6.38404e-06	0.00030331
TMED10	34.376	0.44148	1.358	0.000170245	0.00538638
IRF2BPL	13.4976	0.456252	1.37197	0.000215276	0.00651072
FLRT2	4.82433	1.35591	2.55959	0	0
TRIP11	3.10193	0.485132	1.39971	0.000188448	0.00587977
RIN3	11.2664	-0.424667	-1.34226	0.000358533	0.010058
IFI27L1	3.11278	0.641494	1.55994	0.00028003	0.00818733
IFI27	27.4148	6.70612	104.411	0	0
IFI27L2	4.46807	1.25258	2.38267	1.39239e-10	1.62839e-08
PPP4R4	0.813376	1.89105	3.70905	2.09548e-11	2.74517e-09
LINC00341	1.1916	0.962849	1.94916	8.81351e-05	0.00305498
BDKRB1	20.3429	0.465562	1.38085	0.000160016	0.00512733
ATG2B	2.21506	0.555445	1.46962	2.80591e-05	0.00113599
CCDC85C	8.45942	-0.439799	-1.35642	0.000346315	0.00978847
WARS	46.3936	0.850787	1.80348	2.52021e-13	4.01102e-11
BEGAIN	1.923	-0.743406	-1.67412	5.97653e-07	3.69681e-05
DIO3	16.0681	-0.582455	-1.4974	5.81196e-06	0.000278358
MOK	4.10454	0.471882	1.38692	0.000169913	0.0053818
TNFAIP2	0.397016	1.45634	2.74411	2.17481e-05	0.000909816
AHNAK2	26.3871	0.452549	1.36846	8.47344e-05	0.00295971
CRIP2	22.9802	-0.494842	-1.40917	2.97363e-05	0.00119303
CRIP1_1	8.04477	-0.647888	-1.56687	2.67833e-06	0.0001411
HERC2P3	0.161445	1.88929	3.70454	0.00049995	0.0132798
NIPA1	1.13338	0.848723	1.80091	4.32062e-07	2.74001e-05
HERC2P2	3.74338	0.726384	1.65449	5.67394e-08	4.37651e-06
HERC2P9	0.793711	0.970025	1.95887	4.69451e-07	2.95442e-05
RP11-680F8.1	1.24826	0.960147	1.94551	8.28057e-05	0.00289935
HMGN2P5	6.46457	-4.59231	-24.1225	1.04176e-09	1.08835e-07
FMN1	0.245507	3.01862	8.10395	0	0
RYR3	0.206355	0.890473	1.85378	0.000253447	0.00752049
SLC12A6	0.731574	0.776116	1.71251	0.000152263	0.00491459
GOLGA8B	2.14022	0.919404	1.89133	8.18573e-10	8.69328e-08
THBS1	57.6902	-0.451639	-1.36759	8.4042e-05	0.00293908
PAK6	0.813327	1.18796	2.2783	3.05853e-08	2.50995e-06
DISP2	3.10106	-0.505471	-1.41959	0.000376306	0.010488
CHAC1	3.23637	1.68915	3.22468	2.43139e-14	4.24376e-12
TTBK2	0.764225	1.04024	2.05657	4.99992e-09	4.65904e-07
UBR1	1.9952	0.487925	1.40243	0.000445178	0.0120804
TMEM62	1.4419	1.2555	2.38749	3.30902e-10	3.71208e-08
CCNDBP1	1.18733	1.54159	2.91115	1.76626e-11	2.34042e-09
FRMD5	1.62192	0.546035	1.46007	0.000632764	0.0161469
B2M	128.312	1.56732	2.96353	0	0
TRIM69	2.39853	0.671227	1.59243	1.25343e-06	7.16972e-05
C15orf48	7.42942	2.42939	5.38666	0	0
AC012379.1	4.62128	1.0333	2.0467	0.000290587	0.00844048
SECISBP2L	2.49653	0.623741	1.54087	6.57367e-06	0.000311041
TRPM7	4.22902	0.684977	1.60768	1.0098e-07	7.46022e-06
DMXL2	1.22409	0.674935	1.59652	3.39561e-06	0.000174688
CCPG1	2.00843	0.95535	1.93905	1.17102e-10	1.38634e-08
PYGO1	1.31039	0.832941	1.78131	2.66075e-07	1.78951e-05
RFX7	3.04839	0.501698	1.41588	0.000215012	0.00650701
ADAM10	6.87499	0.444091	1.36046	0.000296678	0.00858718
FAM63B	1.25417	1.07538	2.10728	7.39295e-11	9.06822e-09
MYO1E	14.4478	0.455728	1.37147	0.000137748	0.00451653
VPS13C	1.51243	0.899822	1.86584	7.20553e-11	8.85712e-09
C2CD4A	0.925267	2.07182	4.20417	2.57597e-10	2.93534e-08
TPM1	34.3412	-0.399757	-1.31929	0.000551691	0.0144614
LACTB	6.9487	0.597808	1.51342	1.67629e-05	0.00072003
RAB8B	2.82581	0.685859	1.60866	4.54497e-06	0.00022597
CA12	10.3521	-0.556598	-1.4708	3.96637e-06	0.000199955
MEGF11	0.721306	-0.687331	-1.6103	9.76868e-05	0.00334935
PAQR5	5.30864	1.14144	2.20601	0	0
TLE3	2.55775	-0.542547	-1.45654	2.5731e-05	0.00105131
UACA	2.21326	0.984331	1.9784	2.05602e-12	2.97701e-10
LARP6	11.3841	0.669162	1.59015	2.44225e-07	1.65995e-05
THAP10	2.07335	0.985824	1.98044	3.69929e-06	0.000187968
THSD4	2.14894	1.37459	2.59294	0	0
PARP6	3.48641	0.818574	1.76366	1.77024e-09	1.78175e-07
HEXA	5.07547	0.60725	1.52335	1.24567e-06	7.14657e-05
LOXL1-AS1	2.32628	-0.541925	-1.45591	0.000656777	0.0166202
LOXL1	21.8443	-0.620297	-1.53719	2.62479e-07	1.76945e-05
ISLR2	2.22182	0.88083	1.84143	1.51213e-08	1.3e-06
UBL7	30.4442	-0.420668	-1.33855	0.00058502	0.015163
CSK	19.9327	-0.40421	-1.32336	0.000704672	0.017601
CSPG4	14.1826	-0.475747	-1.39064	5.73323e-05	0.00210436
CSPG4P9	0.384553	1.48687	2.8028	6.14039e-07	3.78601e-05
CPEB1	0.332585	1.28575	2.43809	7.54434e-06	0.000352352
WHAMM	3.46753	0.514087	1.42809	0.000594846	0.0153694
ISG20	1.21787	1.35323	2.55483	4.71734e-13	7.38577e-11
IDH2	28.0708	-0.398838	-1.31845	0.00089675	0.0216019
SEMA4B	27.7986	0.414501	1.33284	0.000383892	0.0106474
ST8SIA2	4.01034	-0.522828	-1.43677	9.35294e-05	0.00322019
CHD2	3.16758	0.436955	1.35374	0.000387245	0.0107301
ALDH1A3	7.19129	2.03426	4.09612	0	0
RP11-66B24.4	0.51259	1.09045	2.12941	3.40587e-05	0.00134588
SNRNP25	14.687	-0.511577	-1.42561	4.16032e-05	0.00160772
METRN	5.68672	-0.490553	-1.40498	0.000307735	0.00886281
MAPK8IP3	3.30526	0.658685	1.57864	4.38736e-07	2.77624e-05
SYNGR3	1.88967	0.750274	1.68211	6.09692e-05	0.00221903
AC005606.15	3.32052	-1.86265	-3.63675	1.20803e-06	6.96444e-05
PKD1	4.96538	0.424518	1.34212	0.000389381	0.0107809
BRICD5	0.992151	1.76796	3.40573	1.39451e-06	7.89852e-05
ABCA3	4.97995	1.30508	2.47097	0	0
AMDHD2	8.94553	0.45971	1.37527	0.000298625	0.00863485
DNASE1	1.25262	0.782064	1.71959	5.59738e-06	0.000269033
VASN	18.6082	-0.720705	-1.64799	6.18835e-09	5.65695e-07
NMRAL1	33.0747	-0.412664	-1.33114	0.000479649	0.012863
RP11-297M9.2	0.855461	-0.690897	-1.61429	0.000984053	0.0232903
GRIN2A	1.32508	-0.645625	-1.56442	1.1053e-05	0.000493102
EMP2	6.86185	-0.534975	-1.44892	1.21684e-05	0.00053829
CIITA	0.403815	1.74281	3.34686	7.72715e-12	1.0504e-09
SNN	10.9144	-0.436324	-1.35315	0.000592172	0.0153346
RP11-958N24.1	6.5671	0.558503	1.47274	9.38412e-06	0.000429936
NPIPA1	3.22835	0.623623	1.54074	5.07469e-06	0.000248247
PKD1P1	7.02876	0.56773	1.48219	5.95632e-06	0.000284157
AC138969.4	3.79688	0.573925	1.48857	1.31669e-05	0.000579795
NPIPA7	8.32257	0.6621	1.58238	6.45617e-06	0.000306233
XYLT1	2.93386	-0.57129	-1.48585	9.58408e-06	0.000438055
RP11-1212A22.1	4.59136	0.576216	1.49093	1.03732e-05	0.000468432
RP11-1212A22.4	2.99992	0.945684	1.9261	5.6938e-08	4.38597e-06
PKD1P5	0.886369	0.70349	1.62844	2.36741e-05	0.000979042
RP11-1035H13.3	12.3465	-0.7739	-1.70989	1.87919e-06	0.000103679
SMG1P1	1.25277	1.04915	2.06931	4.22532e-09	4.0018e-07
PLK1	54.5468	-0.417524	-1.33563	0.000316589	0.00905908
KDM8	2.27008	-0.530452	-1.44438	0.000928452	0.0222294
NSMCE1	9.52391	-0.47299	-1.38798	0.000201356	0.00617786
SBK1	3.46826	-0.647929	-1.56692	4.57667e-06	0.00022735
CCDC101	11.9334	-0.50152	-1.4157	0.000153603	0.00494654
RABEP2	7.63034	-0.450339	-1.36636	0.000413714	0.0113546
QPRT	31.8013	0.832538	1.78082	9.77729e-12	1.32287e-09
PAGR1_1	33.6606	-0.431747	-1.34887	0.000345554	0.00977176
CORO1A	5.26604	-0.609559	-1.52579	4.49475e-06	0.000223858
ZNF771	3.02954	-0.50806	-1.42214	0.000657515	0.0166243
RP11-2C24.6	1.85711	-0.773387	-1.70928	0.000763125	0.0188108
BCL7C	18.6803	-0.419469	-1.33744	0.000467996	0.0125951
HNRNPA1P48	3.08896	-1.47344	-2.77684	7.95416e-08	5.99916e-06
CHD9	1.16965	0.526556	1.44049	0.000168792	0.00536099
IRX5	14.46	-0.455079	-1.37086	0.000290244	0.00843474
MMP2	7.09351	-0.499114	-1.41335	9.25171e-05	0.00318913
GNAO1	0.741089	-0.622576	-1.53962	0.000287536	0.00836446
MT1X	44.4405	-0.472382	-1.3874	0.000199777	0.00614266
NLRC5	1.80994	0.700828	1.62544	4.23525e-07	2.70069e-05
CCDC102A	16.1568	-0.484559	-1.39916	0.000113272	0.00382023
GPR56	5.01099	-0.686399	-1.60926	5.44661e-08	4.23509e-06
USB1	12.7041	-0.418377	-1.33642	0.00045075	0.012203
MMP15	4.25539	-0.622734	-1.53979	7.69764e-06	0.000358642
NOL3	20.4275	-0.520501	-1.43445	2.00993e-05	0.000848827
FHOD1	9.43737	-0.489205	-1.40367	7.48325e-05	0.00266545
ESRP2	0.33372	1.18221	2.26924	0.000352159	0.00992938
PRMT7	5.1121	-0.461968	-1.37742	0.000193686	0.00599989
HAS3	16.4345	1.37639	2.59617	0	0
NFAT5	3.20251	0.502392	1.41656	5.15734e-05	0.00192602
RP11-311C24.1	1.89698	1.24404	2.3686	5.20481e-06	0.000253539
MLKL	0.249233	3.20647	9.23089	2.53083e-06	0.000134264
CMIP	11.6249	-0.420015	-1.33794	0.000416665	0.0114248
ZDHHC7	16.3692	0.432448	1.34952	0.000393741	0.0108736
BANP	1.64215	0.653725	1.57323	2.21627e-05	0.000923146
VPS9D1-AS1	22.1658	-0.501119	-1.41531	7.34271e-05	0.00262669
C17orf97	9.30455	-0.448883	-1.36498	0.000786114	0.0193096
MIR22HG	6.46153	0.570424	1.48496	5.00004e-05	0.00187838
CTNS	9.60228	0.514928	1.42892	7.39878e-05	0.00264511
TAX1BP3	175.519	-0.383675	-1.30466	0.000946383	0.0226025
CAMTA2	9.5319	0.446964	1.36317	0.000280904	0.00820042
ZFP3	1.60472	0.601706	1.51751	0.000391824	0.0108315
ZNF594	1.36117	0.711724	1.63776	7.47773e-05	0.00266545
CTC-524C5.2	1.64476	1.07446	2.10593	2.87992e-05	0.00115945
NLRP1	1.92387	-0.495613	-1.40992	0.000193145	0.00598635
XAF1	11.3783	2.11015	4.31736	0	0
SLC16A13	6.02169	0.777517	1.71418	1.96871e-06	0.000107503
CLDN7	0.969876	2.61152	6.11147	1.55899e-09	1.58849e-07
CD68	22.415	1.25734	2.39055	0	0
KCNAB3	0.175905	2.39232	5.25002	0.000582685	0.0151228
HES7	3.34716	1.44266	2.71821	1.9118e-11	2.5217e-09
CTC1	1.92751	0.507975	1.42205	0.000887565	0.0214012
NTN1	2.23325	-0.493207	-1.40757	0.000667606	0.0168353
TRIM16	7.66392	1.03178	2.04455	1.77636e-15	3.43229e-13
NCOR1	9.62001	0.505517	1.41963	1.75323e-05	0.000749735
ZNF624	0.709731	0.818342	1.76338	0.000553265	0.014496
CCDC144A	0.466411	1.6167	3.06672	2.22045e-16	4.59792e-14
USP32P1	2.39802	1.61964	3.07299	0	0
[truncated: 444 more rows]

## Sheet: PJ34-shPARP1-Venn-Diagram-GSEA
GSEA Gene List Used for GSEA fold change form PJ34
Gene Name	Fold ChangeValue
AHNAK	147.24
ERRFI1	135.52
CD59	127.96
HSPA5	108.89
CD63	102.17
PYURF	78.38
NAMPT	75.73
HLA-B	72.59
SLC38A2	63.61
DCBLD2	62.04
IFITM3	61.02
SDPR	46.05
LGALS3BP	44.18
GFPT2	42.74
LPAR1	41.53
UGDH	39.76
NUDCD1	36.53
CTSD	32.44
APP	31.87
PHLDA1	31.76
AKR1B1	30.52
MRFAP1L1	30.03
PODXL	29.44
HLA-C	27.68
DDIT3	27.14
RND3	26.03
MRPL39	25.97
LIN7C	25.19
PLIN2	24.25
CSTB	23.07
RP11-1035H13.3	22.46
RAB6A	22.23
CXCL3	22.08
DUSP6	21.82
TMEM194A	21.68
CXCL2	21.22
DUSP4	21.09
TWISTNB	20.33
VEGFC	20.22
NAMPTL	19.57
CST3	19.35
SERPINE2	18.11
DDX60	17.95
C1orf63	17.26
ZMYND8	17.25
DLC1	16.78
STC1	16.07
ADAMTS1	16.05
EPG5	16
ARHGAP18	15.77
TNFRSF10A	15.75
ARHGAP29	15.71
ARGLU1	15.4
AMIGO2	14.82
CTD-2541M15.1	14.81
EVI2A	14.66
RFC1	14.65
PUS7L	14.33
PTGS2	14.22
PDGFC	13.89
LIF	13.6
RAB28	13.48
NBPF14	13.29
MOSPD1	13.07
MYBL1	13.02
TMEM41B	12.87
ARSJ	12.72
TCEAL8	12.47
CCNL1	11.75
EDEM3	11.73
SAMD9	11.66
ARRDC3	11.47
S100A4	11.45
BST2	11.44
SPRY2	11.29
AKAP10	11.27
SCAF11	11.17
WDFY1	11.14
CDC42EP3	10.88
PROS1	10.8
ADAMTS6	10.76
NRARP	10.74
LYSMD3	10.69
FAM208A	10.51
FEM1C	10.47
SPRY4	10.39
SLC17A5	10.08
OSBPL3	9.86
RIOK2	9.69
KLF6	9.64
RP6-99M1.2	9.54
ZNF558	9.52
FRYL	9.4
LTN1	9.39
TP63	8.88
SLC7A11	8.87
ADAM8	8.85
NTN4	8.68
KCTD14	8.67
TAOK3	8.13
ZNF841	8.1
IFI6	8.03
APBB2	7.98
AASS	7.96
CLIP1	7.89
RP11-166D19.1	7.88
GTPBP2	7.83
GLRX	7.66
MSANTD4	7.65
PNMA2	7.63
KRCC1	7.53
SNAI1	7.49
TRPM7	7.33
ELOVL6	7.32
TRIM21	7.21
GBP3	7.2
FZD8	7.13
CEP120	7.06
FAM84B	7.01
EPM2AIP1	6.91
MYCBP2	6.81
EIF2AK2	6.71
MLKL	6.65
RASA3	6.58
NIPA1	6.47
PPIL3	6.44
LIG4	6.32
PSPH	6.31
DYNLT3	6.15
SHISA2	6.15
TIFA	6
IRF7	6
KIAA1147	5.86
NIM1	5.85
ERCC6	5.8
RASL11A	5.78
ZBED5	5.74
RAPH1	5.62
MSL3P1	5.56
HEXA	5.55
CCDC82	5.54
WASH5P	5.54
ANO1	5.47
CCBE1	5.17
NFXL1	5.12
PLSCR1	5.12
RRAGD	5.11
FAM46B	5.1
MECOM	4.97
ZNF594	4.96
BMP2	4.94
ZCCHC8	4.94
ZSCAN30	4.92
RAD54B	4.88
RGPD1	4.74
SMAGP	4.71
CLMP	4.68
C5orf45	4.67
CDR1	4.62
BRWD1	4.54
IRF2	4.54
NAT8L	4.51
DDX60L	4.44
BAIAP2	4.36
CCDC144B	4.34
TMEM55A	4.31
ITSN2	4.3
PLXNA2	4.29
FSCN1	4.25
FAM84A	4.24
TMEM161B	4.13
MSANTD2	4.1
RHEBL1	4.09
GOLGA8B	4.08
POLQ	4.08
INHBA	4.07
HAS3	4.05
N4BP2L2	4.05
LRRC37A4P	4.04
GNPTAB	3.99
SEMA3A	3.97
TGDS	3.93
RFFL	3.91
BPGM	3.9
GPR75-ASB3	3.89
CCL20	3.87
EEA1	3.86
CMYA5	3.83
CYP2R1	3.76
ZNF354A	3.73
ZFP36	3.72
SUPT20H	3.7
RBM41	3.68
VASN	3.64
LINC00460	3.64
PRMT10	3.63
TMEM129	3.63
PPM1K	3.58
C10orf118	3.58
STX1A	3.51
LGR4	3.48
ETV1	3.47
CCDC71L	3.43
MAP3K5	3.36
FAM222A	3.35
ZNF780A	3.33
RGMB-AS1	3.33
BET1	3.31
MORN4	3.27
TTBK2	3.24
LRIG3	3.24
C5orf34	3.21
C5orf42	3.2
TRIM16	3.2
ABCA1	3.17
ZNF815P	3.16
CCDC112	3.15
FAM182A	3.15
TUBE1	3.11
TMEM117	3.1
TEC	3.08
FAM167A	3.07
IL7	3.04
CXorf38	3.04
TLK1	3.04
RGPD6	3.03
IFI27L2	3.03
NBPF11	3
ZNF518B	3
BRWD3	2.98
ADAM19	2.98
FASTKD1	2.95
IFIH1	2.95
KIF21A	2.93
SLC22A18	2.93
SPON2	2.85
C9orf64	2.83
DENND5B	2.8
ADAMTSL4	2.78
SBF2	2.76
CREBRF	2.76
FKBP5	2.75
SYTL4	2.74
PDE4D	2.74
TRIM52	2.72
ODF2L	2.71
STX7	2.67
LAMB1	2.66
LFNG	2.61
MAFB	2.61
SHOX2	2.6
NAPB	2.55
C1S	2.53
PYGO1	2.45
ARNTL	2.43
FZD4	2.43
WI2-3658N16.1	2.38
VSTM2L	2.35
CPA4	2.33
SDHAP1	2.29
RGS4	2.27
NEK1	2.24
POU2F2	2.23
SLC20A1	2.21
DMXL2	2.21
MLH3	2.17
ZNF692	2.14
ZNF767	2.12
MAML2	2.12
SMIM14	2.1
PAG1	2.1
RIPK4	2.09
JAZF1	2.07
TSPAN13	2.05
RP11-288H12.3	2.03
ZNF320	2.02
NR2C1	2.01
ZSCAN12	2
CD74	1.98
ROCK1P1	1.96
CTB-175P5.4	1.95
OSGEPL1	1.9
TIMP3	1.87
LRAT	1.85
ZNF514	1.84
LIME1	1.77
SNED1	1.76
BCL2	1.75
MXD1	1.73
CEP290	1.73
LCA5	1.71
MBP	1.71
ISG15	1.69
SLC12A6	1.67
CORO1A	1.65
FMN1	1.63
C5orf56	1.63
ERO1LB	1.61
ZSWIM6	1.61
ZNF211	1.61
ASS1	1.6
CTD-2303H24.2	1.6
PPP1R3B	1.59
KLF5	1.59
GPR161	1.56
TAGLN	1.54
SEPSECS	1.53
MMP15	1.52
RNF170	1.52
IL18BP	1.51
AKAP12	1.48
TNFAIP2	1.47
PIGF	1.46
CARD8	1.46
IL6	1.46
RHOD	1.45
SH3TC2	1.44
IGF2BP3	1.43
CLDN15	1.4
CTSO	1.39
PLEKHA6	1.38
FRS2	1.37
CCNYL1	1.35
IFI27L1	1.34
MYB	1.33
CAB39L	1.33
TYW5	1.3
UBA7	1.29
SETD4	1.28
IGFBP6	1.26
SERPINI1	1.26
TRERF1	1.26
ZNF300	1.23
ROBO4	1.22
ZNF891	1.2
KIAA0895	1.2
AC083843.1	1.18
TTC21A	1.18
PHYHD1	1.16
RP4-583P15.15	1.16
THAP2	1.16
B2M	1.16
NR4A2	1.15
RP3-368A4.5	1.13
TRANK1	1.13
L3MBTL3	1.11
CD9	1.1
HLA-A	1.1
MIR137HG	1.1
HLA-H	1.1
JHDM1D	1.09
IFITM2	1.09
NOV	1.08
CD68	1.05
C9orf85	1.03
CPEB4	1.03
GLCCI1	1.03
LY6E	1.03
IL17RD	1.01
LGALS3	1.01
S100A6	1
ADIRF-AS1	1
ARHGAP22	0.98
TAPBPL	0.97
BMS1P5	0.95
HLA-E	0.95
ABCC3	0.95
HIVEP1	0.94
AGAP2	0.93
HDX	0.93
PARP9	0.93
CFB_2	0.91
GPC6	0.9
NGFRAP1	0.9
MAT2A	0.88
OLFM2	0.88
C6orf48	0.86
NAGLU	0.86
BLZF1	0.85
SDCBP	0.85
HEY1	0.85
SAMD9L	0.85
ZNF277	0.82
ZNF624	0.81
TMEM45A	0.81
IFI30	0.81
HS3ST1	0.8
IFI35	0.8
IKZF2	0.78
KIAA1549	0.78
KIFC2	0.76
AGRN	0.76
MATN2	0.76
PKIA	0.75
ISG20	0.73
CDA	0.73
MYL9	0.72
SP110	0.72
C1R	0.72
TRPC1	0.71
DBI	0.71
LINC00662	0.71
NT5E	0.71
C4orf32	0.71
CYP27B1	0.71
COPS8	0.7
CTSL	0.7
IFIT2	0.7
MGST1	0.7
RP3-368A4.6	0.69
CD55	0.69
BRICD5	0.69
TPP2	0.68
CYSTM1	0.68
DPP4	0.68
ERCC5	0.67
SPINT2	0.67
KLF7	0.66
HEXB	0.65
FLNC	0.64
HERC2P3	0.64
SAMD8	0.63
TLR6	0.62
USPL1	0.61
CPEB3	0.6
CHMP2B	0.59
CCDC8	0.58
SEC31B	0.57
MOXD1	0.55
MDGA1	0.44
MYH15	0.39
CCDC149	0.35
ST8SIA6	0.29
RP11-449P15.2	0.25
SULF2	0.2
TNIK	0.18
MCF2L2	0.07
GRIN2B	0.06
DBNDD2	-0.59
TMTC3	-0.59
RAI14	-0.59
RALGPS2	-0.59
RAB27B	-0.59
KIAA1467	-0.6
NAPG	-0.61
ATP10D	-0.61
PDHX	-0.61
PDXK	-0.61
SCAMP1	-0.62
MBNL2	-0.62
PAPD4	-0.64
DOCK11	-0.64
KMT2E	-0.65
NUPL1	-0.66
SLK	-0.66
SSFA2	-0.66
SRSF11	-0.67
RNF213	-0.67
NFKBIZ	-0.67
MSRB3	-0.68
ABHD13	-0.69
FLRT2	-0.69
ZC3H12C	-0.72
EMP1	-0.73
TMEM62	-0.74
LAYN	-0.75
LACTB	-0.76
IRAK4	-0.76
KIAA1109	-0.76
RASA1	-0.76
ZNF700	-0.77
INPP5F	-0.77
ZNF449	-0.77
GATAD1	-0.78
GPR126	-0.79
FOXN2	-0.79
FAM171B	-0.79
BIVM	-0.79
SUCO	-0.8
RASSF3	-0.8
SIPA1L3	-0.81
DMXL1	-0.81
PPARA	-0.81
SLMAP	-0.82
ITGA6	-0.84
PAN3	-0.85
IFIT1	-0.85
FUT8	-0.86
FGF5	-0.86
PMS1	-0.87
C18orf54	-0.87
TMEM170B	-0.89
DGKA	-0.89
ZNF621	-0.89
STK17A	-0.89
ZCCHC9	-0.9
TMEM79	-0.9
TRMT44	-0.91
PRDM8	-0.91
KIAA1033	-0.92
PPWD1	-0.92
GOLGA4	-0.92
POLK	-0.93
EHBP1	-0.94
USP53	-0.94
PLEKHA8	-0.95
IFI16	-0.95
TBCEL	-0.96
BDP1	-0.96
PRRG1	-0.97
DENND3	-0.97
LETM2	-0.97
ARHGAP26	-0.98
PPFIBP1	-0.98
BTN3A1	-0.98
AC009948.5	-0.99
ZNF181	-0.99
FAM63B	-0.99
NBEAL1	-1
OCLN	-1
C2orf47	-1.01
CFLAR	-1.01
43533	-1.01
TRIM8	-1.02
OSBPL6	-1.02
STEAP1	-1.02
MOSPD2	-1.04
RP11-640M9.2	-1.05
ARHGAP24	-1.05
VLDLR	-1.05
CEBPG	-1.06
TRAPPC13	-1.07
RPE	-1.07
FAM221A	-1.08
CCDC15	-1.08
TRAF5	-1.08
C1GALT1	-1.09
THAP6	-1.09
ERLEC1	-1.1
XPOT	-1.1
CEPT1	-1.1
PRKAA2	-1.1
ANAPC4	-1.11
SPATA5	-1.12
TCEAL1	-1.12
NUPL2	-1.12
ZNF439	-1.13
ALG10B	-1.13
UNC50	-1.14
NET1	-1.14
SLCO4A1	-1.15
APOL6	-1.15
GPR180	-1.15
UAP1L1	-1.16
BCL2L2	-1.17
BCYRN1	-1.18
SP140L	-1.18
CRYBG3_2	-1.19
METTL15	-1.19
EVC	-1.19
JRKL	-1.2
NLRC5	-1.2
CLDN4	-1.21
DCAF17	-1.22
ANKIB1	-1.22
RNF182	-1.22
C1RL-AS1	-1.22
PDZD2	-1.22
PPP2R5B	-1.23
ZCCHC4	-1.23
ZKSCAN3	-1.24
IFI44	-1.25
RAB3IP	-1.26
SRSF8_1	-1.26
WBP5	-1.26
AGPAT9	-1.28
UGCG	-1.28
HERC2P9	-1.28
NCOA7	-1.28
ZBTB38	-1.29
RIPK2	-1.3
SFR1	-1.31
SH3RF2	-1.31
ZNF620	-1.32
IFIT3	-1.32
DCUN1D4	-1.34
BIRC2	-1.34
DUS4L	-1.37
PRR5L	-1.37
RAD17	-1.39
NHLRC3	-1.39
GPRC5A	-1.41
IRAK2	-1.41
SETDB2	-1.43
CASP8	-1.44
APC	-1.45
AGO4	-1.45
TNFAIP8	-1.49
BIRC3	-1.49
MAST4	-1.51
ADRB2	-1.53
CLDN12	-1.54
IL7R	-1.55
ALPK1	-1.55
KIAA0754	-1.58
ENTPD7	-1.59
CTC-365E16.1	-1.59
ZNF141	-1.59
NAV3	-1.6
DTX3L	-1.61
GRAMD1B	-1.62
PTEN	-1.63
TRIM2	-1.67
FAM47E_2	-1.69
RP5-874C20.3	-1.73
TBK1	-1.75
HCP5	-1.75
ETAA1	-1.81
ASAH2B	-1.81
ZNF284	-1.82
FAM111A	-1.84
MCM3AP-AS1	-1.85
SRGAP1	-1.87
HMGA2	-1.91
RP11-680F8.1	-1.92
IFIT5	-1.92
PTK2B	-1.94
TRIM38	-1.95
NABP1	-1.96
CHST2	-2.02
BIVM-ERCC5	-2.05
LRRC8D	-2.07
B3GALT5	-2.09
SNCAIP	-2.1
STAMBPL1	-2.11
ADAMTS15	-2.12
GCNT2	-2.14
LINC00883	-2.16
PGPEP1	-2.27
ZNF22	-2.27
ZNF221	-2.33
TAPSAR1	-2.36
MYEOV	-2.41
PLEKHA2	-2.45
H1F0	-2.47
ZSCAN16	-2.55
GRPEL2	-2.58
ZNF788_2	-2.68
AC009237.8	-2.69
CD274	-2.69
AC013268.5	-2.82
AC010441.1	-2.93
ARMCX1	-2.95
DKK1	-3.87
KIAA1107	-4.06
MIR146A	-4.87

## Sheet: IPA-CCL2-PJ34
IPA Cannonial Pathway rhCCL2 and PJ34 treatment. N/A values replaced with Zeros.
Canonical Pathways	rhCCL2	PJ34
EIF2 Signaling	1.667	5.88
Oxidative Phosphorylation	0	7.076
NRF2-mediated Oxidative Stress Response	-3.051	1.342
Dendritic Cell Maturation	-3.606	0.728
Type I Diabetes Mellitus Signaling	-2	-2.236
Telomerase Signaling	-2.236	-1.732
ILK Signaling	-2.449	1.512
Neuroinflammation Signaling Pathway	-3.606	0.2
Th1 Pathway	-2.449	1.134
Antioxidant Action of Vitamin C	2.449	1
TREM1 Signaling	-2.236	1.134
iCOS-iCOSL Signaling in T Helper Cells	-2	1.342
tRNA Charging	-3.317	0
PPARα/RXRα Activation	2.449	-0.832
HMGB1 Signaling	-3.162	0
Cell Cycle: G2/M DNA Damage Checkpoint Regulation	1	2
Glycolysis I	0	3
PKCθ Signaling in T Lymphocytes	-2.646	0.333
Cyclins and Cell Cycle Regulation	0	-2.887
p38 MAPK Signaling	-1.342	-1.508
Gluconeogenesis I	0	2.828
Sirtuin Signaling Pathway	-0.632	-2.177
IL-8 Signaling	-1.667	1.091
IL-6 Signaling	-2.646	0
Acute Phase Response Signaling	-2.333	-0.302
PPAR Signaling	2.236	0.302
Mitotic Roles of Polo-Like Kinase	0	-2.53
PI3K/AKT Signaling	-2.236	0.229
Role of IL-17F in Allergic Inflammatory Airway Diseases	-2.449	0
iNOS Signaling	-2	-0.447
Cardiac Hypertrophy Signaling	-2.236	0.2
Colorectal Cancer Metastasis Signaling	-1.633	0.756
Regulation of Actin-based Motility by Rho	0	2.357
JAK/Stat Signaling	-2	0.302
Superpathway of Geranylgeranyldiphosphate Biosynthesis I	0	2.236
Mevalonate Pathway I	0	2.236
Role of NFAT in Regulation of the Immune Response	-1.633	0.577
Cdc42 Signaling	0	2.183
Induction of Apoptosis by HIV1	1.342	0.832
NF-κB Activation by Viruses	-1.342	-0.816
ERK5 Signaling	0	-2.111
LPS-stimulated MAPK Signaling	-1.342	-0.707
FAT10 Cancer Signaling Pathway	-2	0
PI3K Signaling in B Lymphocytes	-1.414	-0.577
Cardiac Hypertrophy Signaling (Enhanced)	-1.941	0
P2Y Purigenic Receptor Signaling Pathway	-1.633	-0.302
Role of CHK Proteins in Cell Cycle Checkpoint Control	0	1.89
Apoptosis Signaling	0.378	1.5
mTOR Signaling	-1.342	0.535
Osteoarthritis Pathway	-1.414	0.447
TNFR2 Signaling	-1	0.816
Cell Cycle: G1/S Checkpoint Regulation	0.447	1.291
Ephrin Receptor Signaling	-1	0.728
Activation of IRF by Cytosolic Pattern Recognition Receptors	-0.447	1.265
TGF-β Signaling	-1.342	-0.333
Estrogen-mediated S-phase Entry	0	-1.667
Role of NFAT in Cardiac Hypertrophy	-0.816	-0.832
RhoA Signaling	0	1.633
Pyrimidine Deoxyribonucleotides De Novo Biosynthesis I	0	1.633
Glutathione Redox Reactions I	0	1.633
AMPK Signaling	0	-1.606
VDR/RXR Activation	-0.447	-1
Sumoylation Pathway	0	1.414
CD40 Signaling	0	1.414
Death Receptor Signaling	1.134	-0.277
CDK5 Signaling	0	1.387
TWEAK Signaling	1	0.378
IL-17A Signaling in Airway Cells	0	1.342
Rac Signaling	0	1.291
Gαq Signaling	-1	-0.277
Superpathway of Cholesterol Biosynthesis	0	1.134
Small Cell Lung Cancer Signaling	0	-1.134
Signaling by Rho Family GTPases	0	1.095
Calcium-induced T Lymphocyte Apoptosis	-1	0
RhoGDI Signaling	1	0
Huntington's Disease Signaling	0	1
TNFR1 Signaling	-1	0
Tumoricidal Function of Hepatic Natural Killer Cells	0	-1
PD-1, PD-L1 cancer immunotherapy pathway	1	0
CD28 Signaling in T Helper Cells	0	1
Wnt/Ca+ pathway	-1	0
Androgen Signaling	0	1
Th17 Activation Pathway	-1	0
Amyloid Processing	0	1
HIPPO signaling	0	0.905
Angiopoietin Signaling	0.447	0.447
Aldosterone Signaling in Epithelial Cells	0	0.816
Endocannabinoid Cancer Inhibition Pathway	-0.816	0
fMLP Signaling in Neutrophils	0.447	0.277
B Cell Receptor Signaling	-0.707	0
Pyrimidine Ribonucleotides De Novo Biosynthesis	0	0.707
Phospholipase C Signaling	-0.707	0
Remodeling of Epithelial Adherens Junctions	0	-0.632
Aryl Hydrocarbon Receptor Signaling	-0.378	-0.243
Protein Kinase A Signaling	-0.378	0.156
NF-κB Signaling	0	-0.5
BAG2 Signaling Pathway	-0.447	0
Acute Myeloid Leukemia Signaling	0	-0.447
April Mediated Signaling	0	0.447
Cysteine Biosynthesis III (mammalia)	0	0.447
Methionine Degradation I (to Homocysteine)	0	0.447
ERK/MAPK Signaling	-0.378	0
Renal Cell Carcinoma Signaling	0	-0.378
RANK Signaling in Osteoclasts	0	-0.378
MIF Regulation of Innate Immunity	0	0.378
Regulation of eIF4 and p70S6K Signaling	0	-0.378
IGF-1 Signaling	0	0.333
Neuregulin Signaling	0	-0.333
p53 Signaling	0	0.302
PDGF Signaling	0	-0.302
Pancreatic Adenocarcinoma Signaling	0	0.302
14-3-3-mediated Signaling	0	0.277
Role of JAK1, JAK2 and TYK2 in Interferon Signaling	0	0
4-1BB Signaling in T Lymphocytes	0	0
Role of Macrophages, Fibroblasts and Endothelial Cells	0	0
Adenine and Adenosine Salvage I	0	0
Autophagy	0	0
IL-10 Signaling	0	0
Nur77 Signaling in T Lymphocytes	0	0
Tight Junction Signaling	0	0
Glucocorticoid Receptor Signaling	0	0
Chronic Myeloid Leukemia Signaling	0	0
S-adenosyl-L-methionine Biosynthesis	0	0
Lipid Antigen Presentation by CD1	0	0
Unfolded protein response	0	0
Cysteine Biosynthesis/Homocysteine Degradation	0	0
Autoimmune Thyroid Disease Signaling	0	0
Antigen Presentation Pathway	0	0
Bladder Cancer Signaling	0	0
Axonal Guidance Signaling	0	0
OX40 Signaling Pathway	0	0
Serine Biosynthesis	0	0
Cell Cycle Control of Chromosomal Replication	0	0
LXR/RXR Activation	0	0
Th1 and Th2 Activation Pathway	0	0
Superpathway of Serine and Glycine Biosynthesis I	0	0
Systemic Lupus Erythematosus Signaling	0	0
Hepatic Cholestasis	0	0
Estrogen Receptor Signaling	0	0
Hereditary Breast Cancer Signaling	0	0
Regulation of the Epithelial-Mesenchymal Transition Pathway	0	0
UDP-N-acetyl-D-glucosamine Biosynthesis II	0	0
Sertoli Cell-Sertoli Cell Junction Signaling	0	0
T Helper Cell Differentiation	0	0
Hepatic Fibrosis / Hepatic Stellate Cell Activation	0	0
Granzyme A Signaling	0	0
RAR Activation	0	0
Hypoxia Signaling in the Cardiovascular System	0	0
Germ Cell-Sertoli Cell Junction Signaling	0	0
B Cell Activating Factor Signaling	0	0
Crosstalk between Dendritic Cells and Natural Killer Cells	0	0
Nucleotide Excision Repair Pathway	0	0
Graft-versus-Host Disease Signaling	0	0
Molecular Mechanisms of Cancer	0	0
RAN Signaling	0	0
Virus Entry via Endocytic Pathways	0	0
HER-2 Signaling in Breast Cancer	0	0
Role of IL-17A in Arthritis	0	0
IL-23 Signaling Pathway	0	0
Altered T Cell and B Cell Signaling in Rheumatoid Arthritis	0	0
Mismatch Repair in Eukaryotes	0	0
GADD45 Signaling	0	0
Asparagine Biosynthesis I	0	0
DNA Double-Strand Break Repair by Homologous Recombination	0	0
Endoplasmic Reticulum Stress Pathway	0	0
Adipogenesis pathway	0	0
Cytotoxic T Lymphocyte-mediated Apoptosis of Target Cells	0	0
Role of Pattern Recognition Receptors in Recognition of Bacteria and Viruses	0	0
Rapoport-Luebering Glycolytic Shunt	0	0
Epithelial Adherens Junction Signaling	0	0
Mechanisms of Viral Exit from Host Cells	0	0
Breast Cancer Regulation by Stathmin1	0	0
Mitochondrial Dysfunction	0	0
Antiproliferative Role of TOB in T Cell Signaling	0	0
Role of Cytokines in Mediating Communication	0	0
Hematopoiesis from Multipotent Stem Cells	0	0
Ketogenesis	0	0
Role of IL-17A in Psoriasis	0	0
5-aminoimidazole Ribonucleotide Biosynthesis I	0	0
Phagosome Maturation	0	0
Prostate Cancer Signaling	0	0
Glycine Biosynthesis I	0	0
MIF-mediated Glucocorticoid Regulation	0	0
ATM Signaling	0	0
HIF1α Signaling	0	0
Role of RIG1-like Receptors in Antiviral Innate Immunity	0	0
DNA damage-induced 14-3-3σ Signaling	0	0
Heme Degradation	0	0
IL-4 Signaling	0	0
Erythropoietin Signaling	0	0
Hematopoiesis from Pluripotent Stem Cells	0	0
Protein Ubiquitination Pathway	0	0
PEDF Signaling	0	0
Differential Regulation of Cytokine Production	0	0
Role of Osteoblasts, Osteoclasts and Chondrocytes	0	0
Role of Tissue Factor in Cancer	0	0
Lymphotoxin β Receptor Signaling	0	0
Actin Nucleation by ARP-WASP Complex	0	0
Role of BRCA1 in DNA Damage Response	0	0
IL-17 Signaling	0	0
Assembly of RNA Polymerase II Complex	0	0
Coagulation System	0	0
Salvage Pathways of Pyrimidine Deoxyribonucleotides	0	0
UDP-D-xylose and UDP-D-glucuronate Biosynthesis	0	0
Prolactin Signaling	0	0
Atherosclerosis Signaling	0	0
CD27 Signaling in Lymphocytes	0	0
Clathrin-mediated Endocytosis Signaling	0	0
Iron homeostasis signaling pathway	0	0
FAT10 Signaling Pathway	0	0
IL-17A Signaling in Fibroblasts	0	0
Apelin Cardiac Fibroblast Signaling Pathway	0	0
Role of PKR in Interferon Induction and Antiviral Response	0	0
Thyroid Cancer Signaling	0	0
L-cysteine Degradation II	0	0
Differential Regulation of Cytokine Production	0	0
Regulation of IL-2 Expression	0	0
Cell Cycle Regulation by BTG Family Proteins	0	0
B Cell Development	0	0
Communication between Innate and Adaptive Immune Cells	0	0
Folate Transformations I	0	0
Polyamine Regulation in Colon Cancer	0	0
IL-15 Signaling	0	0
Caveolar-mediated Endocytosis Signaling	0	0
